# Supplementary material for: Carbon footprint of global natural gas supplies to China
Source: Nat Commun. 2020 Feb 11;11:824. doi: 10.1038/s41467-020-14606-4 (PMC7012848; doi:10.1038/s41467-020-14606-4)
Supplement: Supplementary file 4 — Supplementary Data 1 [file 41467_2020_14606_MOESM4_ESM.xlsx]

## Sheet: Sheet1
Supplementary Data 1. Share of gas supply from each field, current and projection (%)
Number in Table 1	Field name	2016	2020	2030
1	Shuangyushi&Jiulongshang	4.77172e-05	0.00587673	0.0185527
2	Chunxiao	0.00464202	0.0051453	0.00324873
3	Liwan	0.0130396	0.00860318	0.00543203
4	Anyue	0.0373145	0.0373389	0.0181352
5	Datianchi	0.011678	0.00862936	0.00544856
6	Panyu	0.006503	0.00572066	0.00361201
7	Wolonghe	0.0118602	0.00876403	0.00553359
8	Mahe	0.00239731	0.00147623	0.000932091
9	Kelameili	0.0112623	0.00737786	0.00465836
10	Qingshen	0.0171765	0.0142933	0.00902475
11	Zhongba	0.00231967	0.00142842	0.000901904
12	Sebei	0.0191126	0.0117693	0.00743109
13	Tainan	0.00954211	0.00587591	0.00371003
14	Kekeya	0.0012283	0.000872734	0.000551042
15	Dongping	0.00381999	0.0023523	0.00148524
16	Luojiazhai	0.00115855	0.00570739	0.00810816
17	Lingshui	4.64867e-06	0.00715648	0.00451858
18	Dukouhe	0.00115807	0.00142624	0.000900527
19	Longgang	0.00463503	0.00285419	0.00180213
20	Tieshanpo	0	0.00570471	0.00810436
21	Bozhong	0.0125655	0.0126095	0.00796161
22	Ya	0.0023202	0.00142875	0.00090211
23	Hetianhe	0.000927493	0.000571139	0.000360615
24	Wenchang	4.68333e-06	0.00173036	0.00109255
25	Yuanba	0.0111239	0.019979	0.0126147
26	Puguang	0.0370582	0.028525	0.0180106
27	Dina2	0.0214057	0.0190398	0.0120217
28	Kela	0.030364	0.0274623	0.0173396
29	Yingmai7	0.00478655	0.00442124	0.00279156
30	Tahe	0.00743407	0.00457781	0.00289041
31	Tazhong	0.00928091	0.0085726	0.00541272
32	Ledong	0.0092795	0.0057142	0.00360793
33	Changling&Songnan	0.00435231	0.00228093	0.00144018
34	Dongfang	0.0115677	0.011967	0.00755596
35	Juggar CBM	5.96958e-06	0.000955757	0.00108623
36	Qinshui CBM	0.0142413	0.0202415	0.0230048
37	Bishuixing CBM	5.97273e-06	0.000956262	0.00108681
38	Ordos CBM	0.00379795	0.0100096	0.011376
39	Qiongxi	0.000238587	0.000146919	9.27642e-05
40	Sulige	0.108232	0.0733125	0.0509182
41	Guangan	0.000239331	0.000147377	9.30536e-05
42	Yingtai	0.000940638	0.0034754	0.00219436
43	Hechuan	0.00167604	0.00103208	0.000651655
44	Yulin	0.00947371	0.00641717	0.00445696
45	Zhaotong	0.00238178	0.00880003	0.0148168
46	Daniudi	0.0171862	0.0105831	0.00735033
47	Bajiaochang	0.000240204	0.000147915	9.33931e-05
48	Changning&Weiyuan	0.0114326	0.0293334	0.0444505
49	Wushenqi	0.00476999	0.00323103	0.00224407
50	Jingbian	0.036821	0.0249413	0.0173227
51	Yanchang	9.54596e-05	0.00293914	0.00463941
52	Mizhi	0.00237525	0.00160891	0.00111745
53	Zizhou	0.00638755	0.00432671	0.00300506
54	Shenmu	0.00378796	0.00256583	0.00178207
55	Xinchang	0.00239883	0.00147717	0.000932681
56	Luodai	0.00236225	0.00145464	0.000918459
57	Fuling	0.0285814	0.0440001	0.0740842
58	Dabei	0.00954349	0.00881514	0.00556585
59	Keshen	0.0204488	0.018156	0.0114637
60	Shwe	0.0186196	0.0117597	0.0185626
61	Chayandinskoye	0	0.0561096	0.0354275
62	Kovyktinskoye	0	0	0.0353377
63	Urengoi	0	0	0.0277984
64	Nadym	0	0	0.0278181
65	Karakul	0.0199468	0.0142825	0.00901796
66	Bagtiyarlyk	0.0682137	0.0428624	0.0586369
67	Galkynysh	0.0681786	0.0428403	0.0586067
68	Qatargas North	0.036135	0.0373039	0.0235536
69	Khazzan	0.000537286	0.000330854	0.0002089
70	South Tambey	0	0.0131223	0.00828536
71	Jansz-Io	0.00251053	0.0123676	0.00780888
72	Australia APLNG	0.0495987	0.0305423	0.0192843
73	Hides	0.00557099	0.00411665	0.00259924
74	Angore	0.00557099	0.00411665	0.00259924
75	Juha	0.00557099	0.00411665	0.00259924
76	Australia QCLNG	0.023411	0.0344505	0.021752
77	PDO block6	0.000482092	0.000296866	0.000187441
78	Nigeria Delta	0.00207628	0.00127854	0.00080727
79	Amherstia	0.00102807	0.000633075	0.000399722
80	Tangguh	0.0211427	0.0130194	0.00822043
81	Snohvit	0.00159543	0.000982443	0.000620312
82	Central Luconia gas fields	0.0218532	0.0169844	0.0107239
83	Gulf of Mexico off.	2.7268e-05	0.000167913	0.000163694
84	Gulf Coast con.	5.45346e-05	0.000335817	0.00032738
85	Central CBM	2.37142e-05	0.000146029	0.00014236
86	TX-LA-MS Salt con.	1.18556e-05	7.30055e-05	7.11714e-05
87	Central con.	3.20105e-05	0.000197117	0.000192165
88	Gulf Coast tight	4.62358e-05	0.000284714	0.000277562
89	Gorgon	0	0.0123373	0.00778975
90	Illionois con.	1.77814e-05	0.000109496	0.000106745
91	North Central con.	5.33482e-06	3.28511e-05	3.20258e-05
92	Appa. con.	0.000165955	0.00102193	0.000996257
93	Central tight	9.48459e-06	5.84049e-05	5.69376e-05
94	TX-LA-MS Salt tight	1.18556e-05	7.30055e-05	7.11714e-05
95	Appa. CBM	2.37079e-05	0.00014599	0.000142322
96	Fort Worth shale	0.00128634	0.0079211	0.0077221
97	Central shale	3.55672e-05	0.000219018	0.000213516
98	Appa. tight	1.77809e-05	0.000109493	0.000106742
99	Illionois shale	2.37086e-05	0.000145995	0.000142327
100	Illionois tight	2.37086e-06	1.45995e-05	1.42327e-05
101	Appa. shale	0.000539354	0.00332127	0.00323784
102	West Texas shale	1.18556e-05	7.30055e-05	7.11714e-05
103	North Central tight	1.77827e-06	1.09504e-05	1.06753e-05
104	North Central shale	4.1493e-05	0.000255509	0.00024909
		0.963467	0.944899	0.893834
Data sources:
1	Zhaoquan Liu, X. J. Domestic and international oil and gas industry development report. (Petroleum Industry Press, 2017).
2	CNPC ETRI Energy Statistical Review. (China National Petroleum Corporation Economics and Technology Research Institute (CNPC ETRI), 2017); https://etri.cnpc.com.cn/
3	Jiang, X. China's natual gas market overview. (China National Petroleum Corporation Economics and Technology Research Institue (CNPC ETRI), 2016); https://eneken.ieej.or.jp/data/7065.pdf
4	Medium and long-term oil and gas pipeline network planning (National Development and Reform Commission and National Energy Administration, 2017); http://www.ndrc.gov.cn/zcfb/zcfbghwb/201707/W020170712525204531251.pdf
5	Development Plan of Shale Gas (2016-2020) (National Energy Administration of China, 2016); http://www.gov.cn/xinwen/2016-09/30/content_5114313.htm
6	Ma, X. A golden era for natural gas development in the Sichuan Basin. Natural Gas Industry B 4, 163-173 (2017).
7	China's 13th Five-Year Plan for Natural Gas Development (National Development and Reform Commission of China, 2016); www.ndrc.gov.cn/gzdt/201701/t20170119_835571.html
8	China's 13th Five-Year Plan of Coal Bed Methane and Coal Mine Methane development (National Development and Reform Commission of China, 2016); www.ndrc.gov.cn/fzgggz/fzgh/ghwb/gjjgh/201708/t20170809_857304.html
9	Lin, B. & Wang, T. Forecasting natural gas supply in China: production peak and import trends. Energy Policy 49, 225-233 (2012).
10	Kang, Z. Natural gas supply-demand situation and prospect in China. Natural Gas Industry B 1, 103-112 (2014).
11	Shale Gas Industry Development Plan of Chongqing (Development and Reform Commission of Chongqing, 2016);
12	13th Five-Year Plan of Oil and Gas Development Plan of Jilin Province (Development and Reform Commission of Jilin,
13	2018 Strategic Outlook of China National Offshore Oil Corporation. (China National Offshore Oil Corporation, 2018); https://www.cnoocltd.com/attach/0/1802011602011847274.pdf
14	Cedigaz Database of Long-term LNG Supply Contracts (CEDIGAZ); https://www.cedigaz.org/databases/
15	Natural Gas Business of China National Offshore Oil Corporation. (China National Offshore Oil Corporation, 2014); https://www.usea.org/sites/default/files/event-/1.2%20CNOOC%20Zhang%20Chinese.pdf
16	ResourceContracts. org: A Datatbase of Publicy Available Oil, Gas and Mining Contracts. (Columbia Center on Sustainable Investment); http://ccsi.columbia.edu/work/projects/resourcecontracts-org-a-database-of-publicly-available-oil-gas-and-mining-contracts/
17	China Energy Statistical Yearbook 1991-2017. (National Bureau of Statistics of China & National Energy Administration of China, 1991-2017).
