# Supplementary material for: Carbon footprint of global natural gas supplies to China
Source: Nat Commun. 2020 Feb 11;11:824. doi: 10.1038/s41467-020-14606-4 (PMC7012848; doi:10.1038/s41467-020-14606-4)
Supplement: Supplementary file 5 — Supplementary Data 2 [file 41467_2020_14606_MOESM5_ESM.xlsx]

## Sheet: Field-specific input
Supplementary Data 2. Field-specific inputs and data sources
color coding rule:		Estimated value based on published production profile
		Missing value filled with commercial data
	Unit	1	2	3	4	5	6	7	8	9	10	11	12	13	14	15	16	17	18	19	20	21	22	23	24	25	26	27	28	29	30	31	32	33	34	35	36	37	38	39	40	41	42	43	44	45	46	47	48
NG source country		China	China	China	China	China	China	China	China	China	China	China	China	China	China	China	China	China	China	China	China	China	China	China	China	China	China	China	China	China	China	China	China	China	China	China	China	China	China	China	China	China	China	China	China	China	China	China	China
NG field name		Sulige	Jingbian	Yulin	Zizhou	Wushenqi	Shenmu	Mizhi	Daniudi	Yanchang	Longgang	Luojiazhai	Tieshanpo	Zhongba	Dukouhe	Shuang.&Jiu.	Datianchi	Wolonghe	Chang.&Wei.	Zhaotong	Anyue	Hechuan	Guangan	Bajiaochang	Qiongxi	Fuling	Yuanba	Luodai	Xinchang	Puguang	Kela	Dina2	Keshen	Dabei	Yingmai7	Tazhong	Kekeya	Hetianhe	Tahe	Tainan	Sebei	Dongping	Qingshen	Chang.&Song.	Yingtai	Kelameili	Mahe	Liwan	Panyu
NG field type		4	4	4	4	4	4	4	4	5	1	1	1	1	1	1	1	1	5	5	1	4	4	4	4	5	1	4	4	1	1	1	4	4	1	1	1	1	1	1	1	1	1	1	4	1	1	2	2
Gas field connected pipeline		2	2	2	2	2	2	2	2	6	3	3	3	3	3	3	3	3	3	3	3	3	3	3	3	5	5	5	5	5	1	1	1	1	1	1	6	6	1	6	6	6	6	6	6	6	6	4	4
NG source type		1	1	1	1	1	1	1	1	1	1	1	1	1	1	1	1	1	1	1	1	1	1	1	1	1	1	1	1	1	1	1	1	1	1	1	1	1	1	1	1	1	1	1	1	1	1	1	1
LNG plant (input only needed for international LNG)
Raw NG composition_CH4	vol%	90.9867	94.0394	92.14	93.52	91.6	92.96	93.15	94.43	75.95	84.83	83.88	78.02	83.84	77.82	93.58	95.3	93.15	98.38	98.38	96.4	88.295	91.6	88.99	93.68	98.38	84.62	94.53	88.525	78.19	96.77	87.31	95.3	93.68	86.54	81.29	81.07	79.77	80.27	99.2	99.5	99.08	91.38	67.81	82.05	87.48	89.61	87.35	87.99
Raw NG composition_C2H6	vol%	3.85	0.663088	4.295	3.72	3.59	3.955	3.83	2.115	13.54	0.13	0.07	0.05	2.18	0.06	3.51	0.53	0.88	0.54	0.54	0.13	4.72	4.9	5.58	3.51	0.54	0.05	3.18	7.125	0	0.67	7.42	2.22	3.51	6.37	3.36	8.07	1.26	6.87	0.06	0.15	0.09	2.31	0.93	5.93	4.4	4.93	5.34	4.22
Raw NG composition_C3H8	vol%	0.936667	0.08525	1.045	0.65	0.69	0.895	0.71	0.285	6.85	0.01	0.05	0.03	0.57	0.03	1.03	0.07	0.18	0.02	0.02	0.01	1.44	1.67	1.82	1.03	0.02	0.08	0.47	2.05	0	0.16	1.42	0.28	1.03	1.59	1.52	2.2	0.53	4.02	0.07	0.11	0.11	0.52	0.09	2.19	1.56	1.19	1.69	1.49
Raw NG composition_C4H10	vol%	1.38667	0.02	0.475	0.24	0.28	0.275	0.26	0.11	1.94	0	0.05	0.03	0.5	0	0.54	0.01	0.12	0	0	0	0.655	0.58	0.84	0.54	0	0	0.14	0.95	0	0.02	0.6	0.2	0.54	0.9	1.06	1.22	0.26	1.04	0	0	0	0.24	0.03	1.09	1	0.54	0.7	0.55
Raw NG composition_H2S	vol%	0.883333	0.0885375	0.05	0.1	0.81	0	0	0.58	0	5.54	8.85	14.92	6.52	14.35	0.28	0.78	4.28	0	0	0.53	3.23	0.27	0.62	0.18	0	6.26	0.05	0.83	12.6	0.3	0.24	0	0.18	0.33	1.39	0	0.1	2.68	0	0	0	0	0	0.71	1.14	0.71	1.24	0
Raw NG composition_N2	vol%	0.186667	0.682625	0.78	0.48	2.52	0.68	1.13	2.155	0.57	1.77	0.68	0.95	2.16	1.15	0.59	0.99	0.55	0.63	0.63	0.48	1.43	0.7	2.15	0.59	0.63	3.65	0.23	0.38	2.51	1.25	1.97	1.29	0.59	3.87	5.8	5.75	12.95	0.89	0.43	0.14	0.56	2.31	3.64	6.1	4.29	2.89	0.9	2.49
Raw NG composition_CO2	vol%	1.77	4.42112	1.215	1.29	0.51	1.235	0.92	0.325	1.15	7.72	6.42	6	4.23	5.47	0.47	2.32	0.84	0.43	0.43	2.45	0.23	0.28	0	0.47	0.43	5.34	1.4	0.24	6.7	0.83	1.04	0.71	0.47	0.4	5.58	1.69	5.13	4.23	0.24	0.1	0.16	3.24	27.5	1.93	0.13	0.13	2.78	3.26
Production well depth	m	3450	3120	2840	2500	3270	2700	2350	2550	1780	6650	3500	4650	3300	4500	7750	4200	4400	3750	3500	4500	4900	2200	3045	3576	2650	6700	1950	2170	5750	3850	5050	7000	5725	4700	5619	3580	2100	5600	1380.5	1000	1190	3650	3650	4000	3900	2480	2360	2000
Average production Rate/well	Mscf/day	140	1483	1766	64.0775	104.204	60.9187	63.8898	448.497	46.9538	11770.9	9416.7	7384.46	2516	5885.44	2354.17	1726.79	800	275.708	296.668	11770.9	164.706	142.155	47.3812	1128.12	538.356	2825.01	194	507.656	4708	41198.1	13654.2	10594.4	368.896	1589	635.627	823.961	1412.5	565.002	941.67	992	1765.63	2354.17	2942	338.437	1695.11	5885.44	9887.53	4499.73
Initial production Rate/well	Mscf/day	1429	4130	27121.7	1002.94	1631	953.496	1000	1448	1872	35314.7	28251.8	22154.7	22954.6	17657.4	7062.94	5180.67	2400	9888.12	9520	35314.7	2577.97	2225	741.609	17657.4	14125.9	8475.53	1236.01	10594.4	14125.9	123601	40965.1	96409.1	7698.6	3531.47	1906.99	2472.03	4237.76	1695.11	2825.18	3531	5297.2	7062.94	8829	5297.2	4484.97	17657.4	29664.3	13500
Expected EUR/well	Bscf	0.714286	1.44466	9.48707	0.350824	0.570518	0.33353	0.349797	0.506505	0.514144	128.891	103.113	80.8598	28	64.4455	25.7782	18.9083	8.7	2.8	3.24852	128.891	0.901766	0.778297	0.259412	6.17648	3.92857	30.9339	0.432354	3.70589	64.9704	451.119	149.514	33.7236	2.69294	12.8891	6.96012	9.02237	15.4669	6.18677	10.3113	10.7	19.3337	25.7782	32	1.85294	16.3692	64.4455	108.268	49.2721
Pipeline transport distancec	km	883.205	883.205	800.638	800.638	883.205	800.638	800.638	800.638	965.771	346.376	346.376	346.376	346.376	346.376	346.376	346.376	346.376	346.376	346.376	346.376	346.376	346.376	346.376	100	2075.12	2075.12	2354.32	2231.09	2068.1	3865.64	3865.64	3865.64	3865.64	3865.64	3865.64	1010	1010	3865.64	1021.99	1021.99	1241.99	380	380	380	400	400	440	440
With NGL seperation		1	1	1	1	1	1	1	1	1	1	1	1	1	1	1	1	1	1	1	1	1	1	1	1	1	1	1	1	1	1	1	1	1	1	1	1	1	1	1	1	1	1	1	1	1	1	1	1
Public data sources (Reference NO.)		1,3,4,5,16,18,19,22,25,26,101, 162, 165, 172	1,3,4,5,19,22,24,25,28,101,162, 165, 172	1,3,4,5,19,22,25,29,101,162, 165, 172	1,3,4,5,22,25,101,162, 165, 172	1,3,4,5,22,162, 165, 172	1,3,4,5,22,162, 165, 172	1,3,4,5,22,162, 165, 172	1,3,4,5,10,21,25,101,162, 165, 172	11,12,13,17,162, 165, 172	9,40,42, 164,170	5,9,39,40,41,42,45, 164, 170	5,9,39,40,42,43, 164, 170	5,40,42,43,44,45,101, 164, 170	5,9,39,40,41,42,45, 164, 170	99, 100, 101, 164, 170	4,5,101,102, 164, 170	4,5,43,103,104,105, 164, 170	5,6,8,12,15,31,32,33,35,36,37,38, 164, 170	8,12,14,31,32,33,35,36,37,38, 164, 170	5,20,101,106, 107,108,109,110, 164, 170	1,2,4,5,25,42,43, 164, 170	1,4,5,25,101, 164, 170	1,4,5,25, 164, 170	1,2,4,5,25, 164, 170	6,7,8,12,15,31,32,33,34,36,37,38, 163	2,4,5,9,23,42,101,163	1,2,4,5,163	1,2,4,5,25,101, 163	4,5,9,42,46,47, 48,49,101,163	4,5,50,51,52,53,101, 164, 172	4,5,42,54,55,56,101, 164, 172	4,5,27,42, 164, 172	1,4,42,58, 164, 172	4,5,57,59, 164, 172	4,5,42,43,68,101,111,112,113, 164, 172	4,5,60,61,62	4,5,43,44,67,69,70,71	5,63,64,65,66, 164, 171	5,72,73,75,76, 101, 166	5,72,75,76,77,78, 166	5,74,75,79,80,81,82,83, 166	4,5,84,85,86,87,88,89,101,168	4,5,90, 92, 168	4,5,30,91, 168	4,5,93,94,95,101	4,5,96,97,98	4,5,114,115,116,117	4,5,120, 121,122,123
Note:
NG field type: 1.Onshore conventional; 2. Offshore; 3. Associated; 4. Tight gas; 5. Shale gas; 6. Coal bed methane (CBM)
Connected pipeline: 1. China West-East Gas Pipeline; 2. Shaan-Jing gas pipeline; 3. Zhong-Wu gas pipeline; 4. Gas pipeline of China National Offshore Oil Corporation (CNOOC); 5. Sichuan-Shanghai gas pipeline; 6,Australian gas pipeline system; 7; U.S. gas pipeline system; 8, others
Natural gas source type: 1. Pipeline gas; 2.LNG
[truncated: 56 more columns]

## Sheet: Reference
Reference
1	Jinxing, D., Yunyan, N. & Xiaoqi, W. Tight gas in China and its significance in exploration and exploitation. Petroleum Exploration and Development 39, 277-284 (2012).
2	Dai, J., Ni, Y. & Zou, C. Stable carbon and hydrogen isotopes of natural gases sourced from the Xujiahe Formation in the Sichuan Basin, China. Organic geochemistry 43, 103-111 (2012).
3	Feng, Q., Geng, A., Liao, Z. & Zhang, X. Carbon and hydrogen isotopic compositions of coal-genetic natural gases and their applications in accumulation in Upper Paleozoic, Ordos Basin. Geochimica 36, 261-266 (2007).
4	Dai, J. Giant coal-derived gas fields and their gas sources in China. (Academic Press, 2016).
5	Gong, D. et al. Characteristics of gas compositions in giant gas fields of China. Energy Exploration & Exploitation 32, 635-656 (2014).
6	Liu, R. Features of the first great shale gas field in China. Journal of Natural Gas Geoscience 1, 109-118 (2016).
7	Yang, R. et al. Geochemical characteristics and origin of natural gas from Wufeng-Longmaxi shales of the Fuling gas field, Sichuan Basin (China). International Journal of Coal Geology 171, 1-11 (2017).
8	Dai, J. et al. Geochemistry of the extremely high thermal maturity Longmaxi shale gas, southern Sichuan Basin. Organic Geochemistry 74, 3-12 (2014).
9	Dai, J. et al. Geochemical characteristics of ultra-deep natural gas in the Sichuan Basin, SW China. Petroleum Exploration and Development 45, 619-628 (2018).
10	Mingfu, Z. Horizontal Well Discharge Fluid Method of Daniudi Gas Field. Well Testing, 19 (2011).
11	Guangjun, F. et al. Optimization of shale gas reservoir in Yanchang Formation in Ordos Basin. Special Oil & Gas Reservoirs 22, 60-64 (2015).
12	Yu Rongze, J. W., Zhang Xiaowei, Guo Wei, Wang Li, Zhang Jingping, Wang Meizhu. A review of empirical production decline analysis methods for shale gas reservoir. China Petroleum Exploration 23, 109-116.
13	Xiangzeng, W. Advances and prospects in oil and gas exploration and development of Shanxi Yanchang Petroleum (Group) Co., Ltd China Petroleum Exploration 23, 36-43 (2018).
14	Xing, L. et al. High-efficiency integrated shale gas development model of Zhaotong National Demonstration Zone and its practical enlightenment. China Petroleum Exploration 22, 29-37 (2016).
15	Zhang, M. Efficient and environmental solutions commercialized shale gas exploitation in Sichuan Basin, in U.S.-China Oil and Gas Industry Forum. (United States Energy Association).
16	Wan Yujin, L. X., Zhang Fudong, Hu Yong. Current status and prospect of exploration and development of tight sand gas in China, in World Gas Cofference.
17	Tang, X. et al. Shale characteristics in the southeastern Ordos Basin, China: Implications for hydrocarbon accumulation conditions and the potential of continental shales. International Journal of Coal Geology 128, 32-46 (2014).
18	Wei, Y. et al. Comparative analysis of development characteristics and technologies between shale gas and tight gas in China. Nat Gas Ind 6, 64-68 (2017).
19	Zibing, L. et al. Technologies of natural gas gathering and purification in Changqing Gas Field. Petroleum Engineering Construction 39, 54-60 (2013).
20	Xizhe, L. et al. Geological characteristics and development strategies for Cambrian Longwangmiao Formation gas reservoir in Anyue gas field, Sichuan Basin, SW China. Petroleum Exploration and Development 44, 428-436 (2017).
21	Jinxing, D. et al. Formation conditions and main controlling factors of large gas fields in China. Natural Gas Geoscience 18, 473-484 (2007).
22	ZEST. (Zhongdi Environmental Science and Technology co. ltd). Environmental Assessment Report of the Capacity Construction Project for the First Gas Production Plant of Changqing Oilfield Company. (2016);
23	Gan, Z. Theoretical innovation and technical progress will usher in a production period of gas fields with an annual capacity of ten billion cubic meters. Natural Gas Industry B 4, 7-16 (2017).
24	Weijiao Huang, X. F. ProMax Simulation Study of Desulfurization and Decarbonization with MDEA Solutions. Technology Innovation and Application 19, 33-35 (2013).
25	Kang, Y.-l. & Luo, P.-y. Current status and prospect of key techniques for exploration and production of tight sandstone gas reservoirs in China. Petroleum Exploration and Development 34, 239 (2007).
26	Dongbo, H. et al. Well type and pattern optimization technology for large scale tight sand gas, Sulige gas field. Petroleum Exploration and Development 40, 79-89 (2013).
27	Jiang, T. & Sun, X. Development of Keshen ultra-deep and ultra-high pressure gas reservoirs in the Kuqa foreland basin, Tarim Basin: Understanding and technical countermeasures. Natural Gas Industry B 6, 16-24 (2019).
28	Yong, W., Hong, W., Caili, W. & Yong, Y. Optimizing well spacing technique used for Jingbian gas field and its application in productivity construction. Natural Gas Industry 22, 80-83 (2002).
29	Zhibao, Q. Application of Development Seismic Techniques in Arranging Development Wells at the South Part in Yulin Gas Field. NATURAL GAS INDUSTRY 22, 74-76 (2002).
30	Binbin Jing, B. R., Yingkui Zhang, Zhongcheng Li, Yanbo Sun. Dynamic Analysis of Production Data in Yingtai Gas Field and Calculation of Well Control Reserves, in 2010 National Natural Gas Academic Annual Conference.
31	Xie, J. Rapid shale gas development accelerated by the progress in key technologies: A case study of the Changning–Weiyuan National Shale Gas Demonstration Zone. Natural Gas Industry B 5, 283-292 (2018).
32	Wuguang, L. & Shenglai, Y. An optimal system and evaluation methods of ranking shale gas development prospective zones. Natural Gas Industry 31, 59-62 (2011).
33	Zou, C. et al. Geological characteristics and resource potential of shale gas in China. Petroleum exploration and development 37, 641-653 (2010).
34	Feng, Z. et al. Longmaxi shale gas geochemistry in Changning and Fuling gas fields, the Sichuan Basin. Energy Exploration & Exploitation 35, 259-278 (2017).
35	RIPED. (Research Institute of Petroleum Exploration and Development of PetroChina). Development example of Weiyuan shale gas, in US-China shale gas workshops 2017.
36	Caineng, Z. et al. Shale gas in China: Characteristics, challenges and prospects (I). Petroleum Exploration and Development 42, 753-767 (2015).
37	Caineng, Z. et al. Shale gas in China: Characteristics, challenges and prospects (II). Petroleum Exploration and Development 43, 182-196 (2016).
38	Yuan, J., Luo, D., Xia, L. & Feng, L. Policy recommendations to promote shale gas development in China based on a technical and economic evaluation. Energy Policy 85, 194-206 (2015).
39	Cai, C. et al. Sulfur and carbon isotopic compositions of the Permian to Triassic TSR and non-TSR altered solid bitumen and its parent source rock in NE Sichuan Basin. Organic Geochemistry 105, 1-12 (2017).
40	Huang, L. New progresses in safe, clean and efficient development technologies for high-sulfur gas reservoirs. Natural Gas Industry B 2, 360-367 (2015).
41	Zongqing, C. Discussion on gas exploration of Feixianguan Formation in the Lower Triassic of Sichuan Basin. Acta Petrolei Sinica 28, 12 (2007).
42	Xizhe, L. et al. Efficient development strategies for large ultra-deep structural gas fields in China. Petroleum Exploration and Development 45, 118-126 (2018).
43	Zhu, G., Zhang, S. & Liang, Y. The controlling factors and distribution prediction of H 2 S formation in marine carbonate gas reservoir, China. Chinese Science Bulletin 52, 150-163 (2007).
44	Zhen Huang, Z. Z. High sulfur gas developmentin Zhongba gas field research and application. Drilling & Production Technology 35, 67-69 (2012).
45	Fang Cen, F. L., Minggao Luo, et al. The difficulty and countermeasure of high sulfurous gas fields development. Inner Mongolia Petrochemical Industry 33, 173-176 (2007).
46	Fanqun, K., Shouping, W. & Daqian, Z. Key techniques for the development of the Puguang Gas Field with a high content of H_2S [J]. Natural Gas Industry 3 (2011).
47	Shouping, W., Fanqun, K., Xinling, P. & Shimin, Z. Optimization of the development indexes of the Puguang Gas Field [J]. Natural Gas Industry 3 (2011).
48	Shenghou, H., Fanqun, K., Shouping, W. & Daqian, Z. Design techniques of high effective wells in Puguang Gas Field. Engineering Sciences 10 (2010).
49	Shouping, W. et al. Safety control and emergency management of the gathering and transmission system in the Puguang Gas Field [J]. Natural Gas Industry 9 (2011).
50	Chengzao, J. & Qiming, L. Petroleum geology of Kela-2, the most productive gas field in China. Marine and Petroleum Geology 25, 335-343 (2008).
51	Zhao, M., Lu, S., Wang, T. & Li, J. Geochemical characteristics and formation process of natural gas in Kela 2 gas field. Chinese Science Bulletin 47, 113-119 (2002).
52	Wang, X. et al. Geochemical characteristics and origins of noble gases of the Kela 2 gas field in the Tarim Basin, China. Marine and Petroleum Geology 89, 155-163 (2018).
53	Xiaoyong, T., Deqi, S. & Hongwei, C. Selection of Gas Gathering Techniques in Kela 2 Gas Field. Natural Gas and Oil 24, 7 (2006).
54	Shilin, X. et al. Kela-2: a major gas field in the Tarim Basin of west China. Petroleum Geoscience 10, 95-106 (2004).
55	Guangyou, Z. et al. The geological feature and origin of Dina 2 large gas field in Kuqa Depression, Tarim Basin. Acta Petrologica Sinica 28, 2479-2492 (2012).
56	Yan, W.-h., Li, J.-m., Wang, D.-m. & Han, H. Geologic characteristics and sedimentary reservoir of Dina 2 gas field in Kuche Depression. Natural Gas Geoscience 1 (2009).
57	Liang, D., Zhang, S., Zhao, M. & Wang, F. Hydrocarbon sources and stages of reservoir formation in Kuqa depression, Tarim Basin. Chinese Science Bulletin 47, 62-70 (2002).
58	Zhang, S. et al. Geochemical evidence for coal-derived hydrocarbons and their charge history in the Dabei Gas Field, Kuqa Thrust Belt, Tarim Basin, NW China. Marine and Petroleum Geology 28, 1364-1375 (2011).
59	Zou, G., Cheng, R., Shi, Y. & WANG, X. Utilization of Horizontal Well in Recovery Efficiency Enhancement of Yingmai-7 Gas Condensate Reservoir. Natural Gas Industry 27, 82 (2007).
60	Youjun, T., Dujie, H. & Youde, X. The geochemical characteristics and origin of gas and condensate oil in Kokyar Gas Field, Tarim Basin. Marine Origin Petroleum Geology 12, 33-36 (2007).
61	Xiao, H. D., Zhongyao, T. Y., Junzhang, Z. & Xianqing, L. Geochemical characterization of mixing natural gas in Kekeya Field, Tarim Basin, China. Natural Gas Geoscience 14, 474-479 (2003).
62	Yuguan, L. Adjustment measures of circulating gas injection in kekeya condensate gas field in xinjiang province and its development effectiveness. Natural Gas Industry 20, 61-62 (2000).
63	Zhankun Li, B. S., Xile Wang, Guori Wang, Yin Bao. Corrosion status situation and anti-corrosion technology of oil gas gathering and distribution pipelines in Tahe oil field. Corrosion&Protection 36 (2015).
64	Bo, G. et al. Study on geochemical tracking for the periods of reservoir-forming of oil and gas in the Tahe oilfield. Petroleum Geology & Experiment 28, 276-280 (2006).
65	Bo, G. et al. Carbon isotope features and genetic type of natural gas in Tahe oilfield. Oil & Gas Geology 26, 618-622 (2005).
66	Li, B., Tu, X. & Li, C. Study on the production rate decline of fractured and cavernous carbonate reservoir in Tahe Oilfield. Lithologic Reservoirs 3 (2008).
67	Qin, S.-f. & Jia, C.-z. The Difference in Geochemical Characteristics of Natural Gases between Eastern and Western Parts in Hetianhe Gas Field and Its Origin. Petroleum Exploration and Development 29, 16-18 (2002).
68	Zhou, X., Yang, H., Wu, G. & HAN, J.-f. The Experiences and Targets for Exploration of Large Oil-Gas Field in Tazhong Area, Tarim Basin. Xinjiang Petroleum Geology 30, 149-151 (2009).
69	Qiu, Z. Tarim: The new hot spot for natural gas in 21st century. Industry of Natural Gas (1999).
70	Cai, C. et al. Chemical and isotopic evidence for secondary alteration of natural gases in the Hetianhe Field, Bachu Uplift of the Tarim Basin. Organic Geochemistry 33, 1415-1427 (2002).
71	Xinyuan, Z. et al. Cases of discovery and exploration of marine fields in China (Part 7): Hotanhe gas field in Tarim Basin. Marine Origin Petroleum Geology 11, 55-62 (2006).
72	Pang, X. et al. Geochemistry and origin of the giant Quaternary shallow gas accumulations in the eastern Qaidam Basin, NW China. Organic Geochemistry 36, 1636-1649 (2005).
73	Guang-da, W. The discovery of Tainan gas field in the east part of Chaidamu basin. Natural Gas Industry 1 (1994).
74	Zhou, F. et al. Geochemical characteristics and origin of natural gas in the Dongping–Niudong areas, Qaidam Basin, China. Journal of Natural Gas Geoscience 1, 489-499 (2016).
75	Xiaobao, Z. et al. Geochemical characteristics and origin of natural gases in the Qaidam Basin, China. Acta Geologica Sinica‐English Edition 77, 103-115 (2003).
76	CAO, J.-h., LIU, J.-f. & LI, W. Application and correction of one point method in Tainan Gasfield. Lithologic Reservoirs, S1 (2010).
77	Zhou, F. et al. Application and study of fine-silty sand control technique for unconsolidation quaternary sand gas reservoir, Sebei Qinghai, in SPE International Symposium and Exhibition on Formation Damage Control. (Society of Petroleum Engineers).
78	Ping, G., Shasha, J. & Caizhen, P. Technologies and countermeasures for gas recovery enhancement. Natural Gas Industry B 1, 96-102 (2014).
79	FU, S.-t., GUAN, P. & ZHANG, D.-w. Consideration about Recent Oil and Gas Exploration of Qaidam Basin. Natural Gas Geoscience 5 (2012).
80	Cao, Z. L. et al. The gas accumulation conditions of Dongping-Niudong slope area in front of Aerjin Mountain of Qaidam Basin. Nature Gas GeoScience 24, 1125-1131 (2013).
81	Tian, J. et al. Geochemical characteristics and factors controlling natural gas accumulation in the northern margin of the Qaidam Basin. Journal of Petroleum Science and Engineering 160, 219-228 (2018).
82	Ma, F. et al. Characterization of the reservoir-caprock of the large basement reservoir in the Dongping field, Qaidam Basin, China. Energy Exploration & Exploitation 36, 1498-1518 (2018).
83	Suotang, F. et al. Natural gas exploration in eastern segment of Alkin Piedmont, Northern Qaidam Basin. China Petroleum Exploration 20, 1-13 (2015).
84	CNPC. (China National Petroleum Corporation News Center). Discovery well in Qingshen gas field--Xushen 1 well (2007); http://center.cnpc.com.cn/bk/system/2007/12/05/001143306.shtml
85	Shao Xiaoming, T. R., Bi Yahui & Qiu Xingwei, Y. H., Li Shiquan. Initial evaluation for well testing of volcanic gas reservoir in Xushen Gas Field. Acta Petrolei Sinica, S1 (2006).
86	Nutao, W. Analysis method for gas well deliverability. Petroleum Geology & Oilfield Development in Daqing 1 (2004).
87	Feng, Z. Volcanic rocks as prolific gas reservoir: A case study from the Qingshen gas field in the Songliao Basin, NE China. Marine and Petroleum Geology 25, 416-432 (2008).
88	Xu, Z. et al. Identification and evaluation of Xushen volcanic gas reservoirs in Daqing. Petroleum Exploration and Development 33, 521 (2006).
89	Zhao, W. et al. Geological features and evaluation techniques of deep-seated volcanics gas reservoirs, Songliao Basin. Petroleum Exploration and Development 35, 129-142 (2008).
90	Potter, C. J. et al. Assessment of undiscovered continuous oil and gas resources of Upper Cretaceous Shales in the Songliao Basin of China, 2017. Report No. 2327-6932, (US Geological Survey, 2018);
91	Zhang, J., Guo, J., Li, Y. & Sun, Z. 3D-Basin Modeling of the Changling Depression, NE China: Exploring Petroleum Evolution in Deep Tight Sandstone Reservoirs. Energies 12, 1043 (2019).
92	Xie, W. Gas Well Dynamic Analysis and Evaluation of Changling Field Master thesis, Northeast Petroleum University, (2013).
93	Jiangxiu, Q., Changhai, G. & Ming, Z. Reservoir characteristics and diagenetic evolution of Carboniferous volcanic rock in Kelameili gas field of Junggar Basin. Journal of China University of Petroleum (Edition of Natural Science) 38, 1-8 (2014).
94	Fuping, T. et al. Technology of gas production in the Kelameili gas field. Natural Gas Industry 2 (2010).
95	Yuanlin, S., Jiande, L. & Jinlin, Z. Development technique on volcanic gas reservoir in Kelameili gas field, Junggar Basin. Petroleum Geology and Recovery Efficiency, 25 (2011).
96	Lichun, K., Xulong, W., Jian, Z. & Huiping, X. Structural modeling of the Huoerguoshi-Manashi-Tugulu thrust belt at the southern margin of the Junggar Basin and the discovery of the Mahe Gas Field [J]. Natural Gas Industry 2 (2012).
97	Xiaohui, X. et al. Completion of wells in high-pressure gas reservoirs of the Mahe Gas Field, Junggar Basin. Natural Gas Industry 2 (2012).
98	Lichun, K., Xulong, W., Jian, Z. & Huiping, X. Structural modeling of the Huoerguoshi-Manashi-Tugulu thrust belt at the southern margin of the Junggar Basin and the discovery of the Mahe Gas Field. Natural Gas Industry 2 (2012).
99	Fulei, W., Zhifa, Z. & Bozhong, Y. The Deep Well Drilling Technique of Shuangyushi Structure in Western Sichuan Region, in Proceedings of the International Field Exploration and Development Conference 2017. 623-628 (Springer).
100	Lu, J. et al. The geochemistry and origin of lower Permian gas in the northwestern Sichuan basin, SW China. Journal of Petroleum Science and Engineering 157, 906-916 (2017).
101	Dai, J. et al. Genetic types of the alkane gases in giant gas fields with proven reserves over 1000× 108m3 in China. Energy Exploration & Exploitation 32, 1-18 (2014).
102	Zhenglu, X. Production Test Techniques Used for Integral Datianchi Gas Field in East Sichuan and Their Effectiveness Analysis. NATURAL GAS INDUSTRY 22, 57-58 (2002).
103	Liu, Q. et al. Origin of marine sour natural gas and gas-filling model for the Wolonghe Gas Field, Sichuan Basin, China. Journal of Asian Earth Sciences 58, 24-37 (2012).
104	Hu, A., Chen, H., Yang, S. & Liu, Q. Origin of natural gas and main controlling factors of reservoirs in Wolonghe gas field. Acta Petrolei Sinica 29, 643-649 (2008).
105	Qingping, F. Gas Potential Assessment the Structurally Steep Zone of Carboniferous Reservoir in Wolonghe Gas Field. Natural Gas Industry 23, 16-18 (2003).
106	Jinhu, D. et al. Theoretical and technical innovations in strategic discovery of a giant gas field in Cambrian Longwangmiao Formation of central Sichuan paleo-uplift, Sichuan Basin. Petroleum Exploration and Development 41, 294-305 (2014).
107	Yu, Z. et al. High-yield well modes and production practices in the Longwangmiao Fm gas reservoirs, Anyue Gas Field, central Sichuan Basin. Natural Gas Industry B 3, 585-594 (2016).
108	Li, C., Wen, L. & Tao, S. Characteristics and enrichment factors of supergiant Lower Cambrian Longwangmiao gas reservoir in Anyue gas field: The oldest and largest single monoblock gas reservoir in China. Energy Exploration & Exploitation 33, 827-850 (2015).
109	Jingao, Z. et al. Genesis mechanism of the Sinian-Cambrian reservoirs in the Anyue Gas Field, Sichuan Basin. Natural Gas Industry B 2, 127-135 (2015).
110	Caineng, Z. et al. Formation, distribution, resource potential, and discovery of Sinian–Cambrian giant gas field, Sichuan Basin, SW China. Petroleum exploration and development 41, 306-325 (2014).
111	Zhao, W. et al. Relationship between the later strong gas-charging and the improvement of the reservoir capacity in deep Ordovician carbonate reservoir in Tazhong area, Tarim Basin. Chinese Science Bulletin 54, 3076-3089 (2009).
112	Lu, X.-X. et al. Oil and gas accumulations in the Ordovician carbonates in the Tazhong Uplift of Tarim Basin, west China. Journal of Petroleum Science and Engineering 41, 109-121 (2004).
113	Xuelei, Z. et al. Adaptability analysis of horizontal well technology in the Tazhong-ⅠGas Field, Tarim Basin. Natural Gas Industry 6 (2011).
114	HSE. (Husky Energy). Background information of Liwan natural gas project. https://www.ckh.com.hk/upload/assets/downloads/tc/c_Facts_Liwan.pdf
115	Triolo, D., Mosness, T. & Habib, R. K. The Liwan gas project: a case study of South China Sea deepwater drilling campaign, in IPTC 2013: International Petroleum Technology Conference.
116	Gao, G. et al. Physical simulation of gas reservoir formation in the Liwan 3-1 deep-water gas field in the Baiyun sag, Pearl River Mouth Basin. Natural Gas Industry B 2, 77-87 (2015).
117	Chen, D. et al. Focused fluid flow in the Baiyun Sag, northern South China Sea: implications for the source of gas in hydrate reservoirs. Chinese Journal of Oceanology and Limnology 31, 178-189 (2013).
118	Hong-han, C., Xinming, F. & Jia-ming, Y. Natural Gases Replenishment in Ya13-1 Gas Field in Ying-Qiong Basins, South China Sea. A cta Petrolei Sinica 18, 32-37 (1997).
119	Fu, N. & Yu, X. Mixing characteristics of oil and gas in YA13-1 gas field. Petroleum Exploration and Development 27, 19-22 (2000).
120	CNOOC Announces Production of Huizhou 21-1 Gas Field. (China National Offshore Oil Corporation, 2006); https://www.cnoocltd.com/art/2006/4/19/art_6641_1651431.html
121	Zhu, J. et al. Natural gas origines and gas source studies of Panyu low uplift in pear river mouth basin. Natural Gas Geoscience 4 (2005).
122	Yu, S.-m. et al. Relationship between faults and hydrocarbon accumulation in Panyu low massif and north slope of Baiyun Sag, Pearl River Mouth Basin. Petroleum Exploration and Development 34, 562 (2007).
123	Zhu, W. et al. Geochemistry, origin, and deep-water exploration potential of natural gases in the Pearl River Mouth and Qiongdongnan basins, South China Sea. AAPG bulletin 93, 741-761 (2009).
124	Environmental impact assessment report of Dongfang 13-2 gas field group development project. (Research Institute of China National Offshore Oil Corporation 2016); http://scs.mnr.gov.cn/haiyj_old/userfiles/files/2016/1.pdf
125	Shengjie, Z. & Ying, H. Application of MDEA decarbonizing technology in CNOOC offshore gas fields: A case history of the CNOOC Dongfang Natural Gas Processing Plant [J]. Natural Gas Industry 8 (2012).
126	Huang, B., Xiao, X., Hu, Z. & Yi, P. Geochemistry and episodic accumulation of natural gases from the Ledong gas field in the Yinggehai Basin, offshore South China Sea. Organic Geochemistry 36, 1689-1702 (2005).
127	Liao, F., Wu, X. & Huang, S. Geochemical characteristics of natural gas in the Yinggehai-Qiongdongnan Basin, south China Sea. Energy Exploration & Exploitation 28, 1-12 (2010).
128	The production of Ledong gas field increases the natural gas yield of CNOOC. (China National Offshore Oil Corporation, 2009); https://www.cnoocltd.com/art/2009/9/7/art_6611_1650911.html
129	Environmental impact assessment report of Wenchang 9-2/9-3/10-3 gas field group development project. (China National Offshore Oil Corporation Research Institution, 2013); www.soa.gov.cn/bmzz/jgbmzz2/sthjbhs/201401/P020140116561458089145.pdf
130	Yuhong, X. A major breakthrough in deepwater natural gas exploration in a self-run oil/gas field in the northern South China Sea and its enlightenment. Natural Gas Industry 34, 1-8 (2014).
131	Environmental impact assessment report of Lingshui 17-2 gas field group development project. (China National Offshore Oil Corporation Research Institution, 2017); http://www.mee.gov.cn/xxgk2018/xxgk/sthjbsh/201810/W020181030422948806588.pdf
132	Xie, Y. et al. Reservoir forming conditions and key exploration technologies of Lingshui 17-2 giant gas field in deepwater area of Qiongdongnan Basin. Petroleum Research (2019).
133	HUANG, H. et al. Condensate origin and hydrocarbon accumulation mechanism of the deepwater giant gas field in western South China Sea: A case study of Lingshui 17-2 gas field in Qiongdongnan Basin. Petroleum Exploration and Development 44, 409-417 (2017).
134	Zhenfeng, W. et al. Natural gas geological characteristics and great discovery of large gas fields in deep water area of the western South China Sea. Natural Gas Industry 35, 11-20 (2015).
135	Changgui, X., Haibo, Y., Jun, W. & Xiaojian, L. Formation conditions and accumulation characteristics of Bozhong 19-6 large condensate gas field in offshore Bohai Bay Basin. Petroleum Exploration and Development 46, 27-40 (2019).
136	Huang, S., Liao, F. & Wu, X. Geochemical characteristics of Carboniferous-Permian coal-formed gas in Bohai Bay Basin. Energy Exploration & Exploitation 28, 13-24 (2010).
137	Shi Hesheng, W. Q., Wang Jun, Liu Xiaojian, Feng Chong, Hao Yiwei, Pan Wenjing. Discovery and exploration significance of large condensate gas fields in BZ19-6 structure in deep Bozhong sag. China Petroleum Exploration 24, 36-45 (2019).
138	Wei Wei, K. G., Lang Tian, Liang He, Kaiyan Chen. Calculation equation of wellhead productivity and absolute open flow capacity via wellhead pressure. Natural Gas Geoscience 26, 391-196 (2015).
139	Dai, J. et al. Natural gas accumulation in Eastern China. Energy Exploration & Exploitation 27, 225-259 (2009).
140	Huirong, G., Jiaren, Y. & Fang, H. Distribution pattern of oil and gas in Pinghu structural zone in Xihu depression, East China Sea [J]. Oil & Gas Geology 1 (2005).
141	Zhu, Y., Li, Y., Zhou, J. & Gu, S. Geochemical characteristics of Tertiary coal-bearing source rocks in Xihu depression, East China Sea basin. Marine and Petroleum Geology 35, 154-165 (2012).
142	Xianzheng, Z. et al. Practice and thought of coalbed methane exploration and development in Qin⁃ shui Basin. Journal of China Coal Society 40, 2131-2136 (2015).
143	Yang, Y. et al. High production indexes and key factors influencing coalbed methane (CBM) horizontal well productivity, in 2016 5th International Conference on Energy and Environmental Protection (ICEEP 2016). (Atlantis Press).
144	Suggestions on the establishment of coal-bed methane standard in China. Natural Gas Industry 29, 121-124 (2009).
145	Su, X. et al. Geology of coalbed methane reservoirs in the Southeast Qinshui Basin of China. International Journal of Coal Geology 62, 197-210 (2005).
146	Meng, Y. et al. Geological controls and coalbed methane production potential evaluation: a case study in Liulin area, eastern Ordos Basin, China. Journal of Natural Gas Science and Engineering 21, 95-111 (2014).
147	Li, Y., Tang, D., Elsworth, D. & Xu, H. Characterization of coalbed methane reservoirs at multiple length scales: a cross-section from southeastern Ordos Basin, China. Energy & Fuels 28, 5587-5595 (2014).
148	Hu, G. et al. Origin of coal-bed gases in Jincheng area of Qinshui Basin. Oil and Gas Geology 22, 319-321 (2001).
149	Fu, X.-h., Qin, Y., Wang, W.-f. & JIAO, S.-h. Hydrogeological controlled properties of coalbed gas on central-southern Qinshui basin. Coal Geology of China 13, 31-34 (2001).
150	Shuheng, T., Shenglin, S., Duohu, H. & Dazhen, T. Coalbed methane‐bearing characteristics and reservoir physical properties of principal target areas in North China. Acta Geologica Sinica‐English Edition 78, 724-728 (2004).
151	Su, X., Zhang, L. & Zhang, R. The abnormal pressure regime of the Pennsylvanian No. 8 coalbed methane reservoir in Liulin–Wupu district, eastern Ordos Basin, China. International Journal of Coal Geology 53, 227-239 (2003).
152	Sun, P., LIU, H.-l., CHAO, H.-y. & WANG, Y.-b. Exploration direction of coalbed methane in low-rank coals. Natural Gas Industry 3 (2008).
153	Jiaqiang Zhang, F. L., Caiqin Bi. Investigation report of coal bed methane in China. (Oil and Gas Resources Survey Center of Geological Survey of China, 2015);
154	Di, G., Yong, Q. & Tongsheng, Y. Geological condition, exploration and exploitation strategy of coal-bed methane resources in Guizhou, China. Coal Geology of China 21, 20-23 (2009).
155	Zhaobiao, Y. et al. Optimization methods of production layer combination for coalbed methane development in multi-coal seams. Petroleum Exploration and Development 45, 312-320 (2018).
156	Qi, L., Liang, X. & Dongqin, K. Origin and Distribution Factors of Sour Gases in Natural Gas Reservoirs in the Amu Darya Right Bank Block, Turkmenistan. Advances in Earth Science 32, 1183-1192 (2018).
157	Liu, B. et al. The problems and solutions in the drilling at the Right Bank of Amu Darya in Turkmenistan, in IADC/SPE Asia Pacific Drilling Technology Conference and Exhibition. (Society of Petroleum Engineers).
158	Huaiyi, F. et al. Characteristics of gas reservoirs in the amu darya right bank block, Turkmenistan. Natural Gas Industry 30, 13-17 (2010).
159	Kong, Z., Dong, X. & Liu, G. Coal-based synthetic natural gas vs. imported natural gas in China: a net energy perspective. Journal of cleaner production 131, 690-701 (2016).
160	Qin, Y. et al. Air quality–carbon–water synergies and trade-offs in China’s natural gas industry. Nature Sustainability 1, 505 (2018).
161	Yixin, Y. et al. Division and resources evaluation of hydrocarbon plays in the Amu Darya basin, central Asia. Petroleum Exploration and Development 42, 819-826 (2015).
162	Yu-Ji Natural Gas Pipeline Transportation Distance Table. (Sinopec Yu-Ji Pipeline Co., Ltd, 2017); http://www.sinopec.com/listco/about_sinopec/our_business/ywgk_yqgw/20170912/news_20170912_322194352211.shtml
163	Sichuan-Shanghai Natural Gas Pipeline Transportation Distance Table. (Sinopec Sichuan-Shanghai Gas Pipeline Co., Ltd, 2017); http://www.sinopec.com/listco/about_sinopec/our_business/ywgk_yqgw/20170912/news_20170912_320919656458.shtml
164	PetroChina Eastern Pipeline Transportation Cost Related Information Worksheet (PetroChina Eastern Pipelines Co Ltd, 2018); https://www.cnpc.com.cn/cnpc/2017year/201805/27be826ab3cd4bd88d390c69612a436f/files/50cd7473b0734edc83a6fb2a48c470c8.xlsx
165	PetroChina Beijing Pipeline Transportation Cost Related Information Worksheet (PetroChina Beijing Pipelines Co Ltd, 2018); https://www.cnpc.com.cn/cnpc/2017year/201805/398b9cbe588540ca8a366b800342e272/files/196f31dd7e084ecba7cf255b471566b2.xlsx
166	PetroChina Western Pipeline Transportation Cost Related Information Worksheet. (PetroChina Western Pipelines Co Ltd, 2018); https://www.cnpc.com.cn/cnpc/2017year/201805/398b9cbe588540ca8a366b800342e272/files/196f31dd7e084ecba7cf255b471566b2.xlsx
167	PetroChina Southwest Pipeline Transportation Cost Related Information Worksheet. (Petrochina Southwest Pipeline Co., Ltd., 2017); https://www.cnpc.com.cn/cnpc/2016year/201706/1f146ce1060c4b0a9ea18a7c2003a047/files/392f53a4a5624083b66e14ece0cf06a2.xlsx
168	PetroChina North China Pipeline Transportation Cost Related Information Worksheet. (Petrochina Pipeline Co., Ltd, 2018); https://www.petrochinaintl.com.cn/cnpc/2017year/201805/4ef5199b34854164abc52ff0a0224520/files/03a0eef7927f443788b12bf7172a370c.xlsx
169	PetroChina Northwest Pipeline Transportation Cost Related Information Worksheet. (Petrochina Northwest United Pipeline Co., Ltd, 2018); https://www.cnpc.com.cn/cnpc/2017year/201805/a69a27268248495d9926ad2e86b192ce/files/88b7918afd534663a4830c83f883cdf1.xlsx
170	PetroChina Sichuan-Chongqing Natural Gas Pipeline Network. (PetroChina Southwest Oil and Gas Field Branch, 2018);
171	Shanxi Tongyu Coalbed Methane Pipeline Transportation Cost Related Information Table. (Shanxi Tongyu Coalbed Methane Transmission and Distribution Co., Ltd, 2017);
172	Natural gas pipeline transportation price in Shandong Province. (Shangdong Provincial Government, 2017); http://www.sdwj.gov.cn/images/ggfw/jggl/cpy/2018/08/24/F21C687E3D5A79969CBA9E60E9213D9B.pdf
173	Yu, W. & Yanhong, Z. Combined pigging techniques for the subsea gas transmission pipeline network at the Southwest Bohai Bay [J]. Natural Gas Industry 12 (2010).
174	Power of Siberia. (Gazprom, 2018); http://www.gazprom.com/projects/power-of-siberia/
175	Alti project. (Gazprom, 2010); http://www.gazprom.com/production/projects/pipelines/altai/
176	Shannon, K. Gorgon Upstream Overview. (Chevron, 2012); http://phx.corporate-ir.net/External.File?item=UGFyZW50SUQ9MTU0NDk5fENoaWxkSUQ9LTF8VHlwZT0z&t=1
177	Australia Pacific LNG Project Environmental Impact Statement (ConocoPhillips, 2010); https://www.aplng.com.au/about-us/compliance/eis.html
178	Biswas, W., Engelbrecht, D. & Rosano, M. A life cycle assessment of Western Australian LNG production and export to the Chinese market. (2011).
179	Safaei, A., Freire, F. & Henggeler Antunes, C. Life-cycle greenhouse gas assessment of Nigerian liquefied natural gas addressing uncertainty. Environmental science & technology 49, 3949-3957 (2015).
180	Barnett, P. J. Life Cycle Assessment (LCA) of Liquefied Natural Gas (LNG) and its environmental impact as a low carbon energy source. (2010).
181	Yost, C. & DiNapoli, R. Benchmarking study compares LNG plants costs. Oil & gas journal 101, 56-56 (2003).
182	Papua New Guinea Liquefied Natural Gas Project: Greenhouse Gas Assessment (Kewan Bond Pty Ltd, 2008); https://pnglng.com/media/PNG-LNG-Media/Files/Environment/EIS/eis_appendix25.pdf
183	Environmental Assessment for the Sabine Pass Liquefaction Project (Federal Energy Regulatory Commission, 2011); https://www.energy.gov/sites/prod/files/EA-1845-FEA-2011.pdf
184	Final Environmental Impact Statement/Response to Submissions on the Environmental Review and Management Programme for the Proposed Gorgon Development (Chevron, 2006); https://australia.chevron.com/-/media/australia/our-businesses/documents/entire_document.pdf
185	Gorgon Gas Development and Jansz Feed Gas Pipeline (Chevron, 2014); https://ace.dmp.wa.gov.au/ACE/Public/PetroleumProposals/ViewPlanSummary?registrationId=45198
186	Daryl J Houghton, L. S. R. The new age of LNG projects-Gorgon LNG. (1998); http://www.ivt.ntnu.no/ept/fag/tep4215/innhold/LNG%20Conferences/1998/Papers/4-6-Houghton.PDF
187	Watkins, P. The Papua New Guinea LNG project. (BP Exploration, 1998);
188	PNG LNG Project Environment Impact Statement. (Exxon Mobil Corporation, 2008); https://pnglng.com/media/PNG-LNG-Media/Files/Environment/EIS/eis_chapter01.pdf
189	Michael Borrell, S. l. G. Yamal LNG-Delivering worldclass LNG project. (TOTAL, 2017);
190	The LNG industry GIIGNL annual report 2017. (GIIGNL, 2018); https://giignl.org/sites/default/files/PUBLIC_AREA/Publications/giignl_2017_report_0.pdf
191	Skaar, R. G., Walpot, K. S. & van der Post, N. Matching Production rates from the Saih Rawl and Barik gas-condensate fields using state-of-the-art Single Well Reservoir Simulation models, in SPE Annual Technical Conference and Exhibition. (Society of Petroleum Engineers).
192	Littlefield, J. et al. Life cycle analysis of natural gas extraction and power generation. (National Energy Technology Laboratory, 2014);
193	Skone, T. J. et al. Life cycle analysis of natural gas extraction and power generation. (National Energy Technology Laboratory 2016); https://www.netl.doe.gov/energy-analyses/temp/LifeCycleAnalysisofNaturalGasExtractionandPowerGeneration_083016.pdf
194	El‐Houjeiri, H., Monfort, J. C., Bouchard, J. & Przesmitzki, S. Life Cycle Assessment of Greenhouse Gas Emissions from Marine Fuels: A Case Study of Saudi Crude Oil versus Natural Gas in Different Global Regions. Journal of Industrial Ecology.
195	Van de Leemput, L., Bertram, D., Bentley, M. & Gelling, R. Full-field reservoir modeling of Central Oman gas-condensate fields. SPE Reservoir Engineering 11, 252-259 (1996).
196	Liquefied natual gas (LNG) operations: Consistent methodology for estimating greenhouse gas emissions. (American Petroleum Institute, 2015); https://www.api.org/~/media/Files/EHS/climate-change/api-lng-ghg-emissions-guidelines-05-2015.pdf
197	Naji, A.-A. Natural Gas Reserves, Development and Production in Qatar. (1998).
198	Facts and figures on NLNG 2014. (Nigeria LNG Limited, 2014 ); http://www.nlng.com/Media-Center/Publications/2014%20NLNG%20FACTS%20AND%20FIGURES.pdf
199	LNG Blue Corridor Seventh Framework Program. (European Commission, 2013); http://lngbc.eu/system/files/deliverable_attachments/LNG%20BC%20D%203.2%20Gas%20Quality.pdf
200	Tangguh Expansion Project Environmental and Social Impact Assessment Report. (Greencap, 2016); https://www.adb.org/sites/default/files/project-document/212941/49222-001-esia-03.pdf
201	Ping, J., Guoqing, X., Tao, C. & Branch, C. Z. An economic and efficient joint development technology for medium and small offshore gas fields: A case study of Ledong 22-1 and 15-1 Gas Fields in the Yinggehai Basin. Natural Gas Industry 33, 62-67 (2013).
