# Supplementary material for: Carbon footprint of global natural gas supplies to China
Source: Nat Commun. 2020 Feb 11;11:824. doi: 10.1038/s41467-020-14606-4 (PMC7012848; doi:10.1038/s41467-020-14606-4)
Supplement: Supplementary file 6 — Supplementary Data 3 [file 41467_2020_14606_MOESM6_ESM.xlsx]

## Sheet: Sheet1
Supplementary Data 3
Transmission distances between gas fields and supply destinations for gas fields conneted to Chinese pipeline system(km)
		Sulige gas field-Ordos basin	Jingbian gas field-Ordos basin	Yulin gas field-Ordos basin	Zizhou gas field-Ordos basin	Wushenqi gas field-Ordos basin	Shenmu gas field-Ordos basin	Mizhi gas field-Ordos basin	Daniudi gas field-Ordos basin	yan'an gas field-ordos basin	Longgang-sichuan basin	Luojiazhuai, Tieshanpo, Dukouhe,Zhongba,gunziping,jinzhuping-CNPC NE sichuan	shuangyushi and jiulongshan gas field-sichuan basin	Datianchi-Sichuan Basin	Wolonghe-Sichuan basin	Changning-weiyuan gas field-sichuan	Zhaotong-sichuan basin	Anyue gas field-Sichuan basin	Hechuan/Moxi/Anyue-xujiahe tight sand gas	Guangan gas field-sichuan	Bajiaochang-sichuan	Qiongxi-sichuan	Fuling gas field-sichuan	Yuanba gas field-Sichuan	Luodai-Sichuan	Xinchang gas field-Sichuan	Puguang gas field-Sichuan	Kela2 gas field-Tarim	Dina2 gas field-Tarim	Keshen gas field-Tarim	Dabei-Tarim	Yingmai gas field-Tarim basin	Tazhong-Tarim	kekeya gas field-Tarim	Hetianhe-Tarim	Tahe oil field-Tarim	Tainan-Qaidam	Sebei-Qaidam	Dongping, Niudong-Qaidam	Qingshen-Songliao	Changling, Songnan-Songliao	Longshen-Songliao basin	Kelameili-Junggar basin	Mahe gas field-Junggar	Liwan-Pearl river mount basin	Panyu-Pearl river mount basin	Ya-Yingqiong Basin	Dongfang-Yingqiong Basin	Ledong-Yingqiong Basin
	Connected pipelines	shaan-jing I II III IV gas pipeline, Yu-ji gas pipeline,Shaanxi gas pipeline network	shaan-jing I II III IV gas pipeline, Yu-ji gas pipeline,Shaanxi gas pipeline network	shaan-jing I II III IV gas pipeline, Yu-ji gas pipeline,Shaanxi gas pipeline network	shaan-jing I II III IV gas pipeline, Yu-ji gas pipeline,Shaanxi gas pipeline network	shaan-jing I II III IV gas pipeline, Yu-ji gas pipeline,Shaanxi gas pipeline network	shaan-jing I II III IV gas pipeline, Yu-ji gas pipeline,Shaanxi gas pipeline network	shaan-jing I II III IV gas pipeline, Yu-ji gas pipeline,Shaanxi gas pipeline network	shaan-jing I II III IV gas pipeline, Yu-ji gas pipeline,Shaanxi gas pipeline network	shaan-jing I II III IV gas pipeline, Yu-ji gas pipeline,Shaanxi gas pipeline network	Zhong-wu gas pipeline, Sichuan-Chongqing pipeline network	Zhong-wu gas pipeline, Sichuan-Chongqing pipeline network	Zhong-wu gas pipeline, Sichuan-Chongqing pipeline network	Zhong-wu gas pipeline, Sichuan-Chongqing pipeline network	Zhong-wu gas pipeline, Sichuan-Chongqing pipeline network	Zhong-wu gas pipeline, Sichuan-Chongqing pipeline network	Zhong-wu gas pipeline, Sichuan-Chongqing pipeline network	Zhong-wu gas pipeline, Sichuan-Chongqing pipeline network	Zhong-wu gas pipeline, Sichuan-Chongqing pipeline network	Zhong-wu gas pipeline, Sichuan-Chongqing pipeline network	Zhong-wu gas pipeline, Sichuan-Chongqing pipeline network	Sichuan-Chongqing pipeline network	Sichuan-Shanghai Gas Pipeline	Sichuan-Shanghai Gas Pipeline	Sichuan-Shanghai Gas Pipeline	Sichuan-Shanghai Gas Pipeline	Sichuan-Shanghai Gas Pipeline	West-east gas pipeline I	West-east gas pipeline I	West-east gas pipeline I	West-east gas pipeline I	West-east gas pipeline I	West-east gas pipeline I	North Xijiang pipeline network	North Xijiang pipeline network	West-east gas pipeline I	Se-Ning-Lan gas pipeline	Se-Ning-Lan gas pipeline	Se-Ning-Lan gas pipeline	Changling-Changchun-Jinlin pipeline	Changling-Changchun-Jinlin pipeline	Changling-Changchun-Jinlin pipeline	North Xinjiang gas pipeline network	North Xinjiang gas pipeline network	Offshore gas pipeline	Offshore gas pipeline	Ya-gang offshore gas pipeline	Offshore gas pipeline	Offshore gas pipeline
Destinations	Anhui																						1700	1700	1950	1900	1700	3800	3800	3800	3800	3800	3800			3800
	Beijing	1050	1050	950	950	1050	950	950	950	1150
	Chongqing										350	350	350	350	350	350	350	350	350	350	350
	Fujian
	Guangdong
	Gansu																																				1120	1120	1340
	Guangxi Zhuang
	Guizhou
	Hainan																																															400	400
	Hebei	690	690	590	590	690	590	590	590	790
	Henan																											3200	3200	3200	3200	3200	3200			3200
	Hong Kong																																												440	440	778
	Heilongjiang
	Hunan										1060	1060	1060	1060	1060	1060	1060	1060	1060	1060	1060
	Hubei										810	810	810	810	810	810	810	810	810	810	810
	Jilin																																							380	380	380
	Jiangsu																						2200	2200	2450	2400	2200	4000	4000	4000	4000	4000	4000			4000
	Jiangxi																						1880	1880	2930	2080	1880
	Liaoning
	Macau
	Nei Mongol	720	720	620	620	720	620	620	620	820
	Ningxia Hui																											2200	2200	2200	2200	2200	2200			2200	1530	1530	1750
	Qinghai																																				720	720	940
	Shaanxi	510	510	510	510	510	510	510	510	510
	Sichuan										350	350	350	350	350	350	350	350	350	350	350	100
	Shandong	980	980	880	880	980	880	880	880	1080																		4300	4300	4300	4300	4300	4300			4300
	Shanghai																						2010	2010	2260	2210	2010	4000	4000	4000	4000	4000	4000			4000
	Shanxi
	Tianjin	1150	1150	1050	1050	1150	1050	1050	1050	1250
	Taiwan
	Xinjiang Uygur																																	1010	1010								400	400
	Xizang (Tibet)
	Yunnan
	Zhejiang																						2100	2100	2300	2100	2100	4150	4150	4150	4150	4150	4150			4150
	Average distance	883.205	883.205	800.638	800.638	883.205	800.638	800.638	800.638	965.771	465.238	465.238	465.238	465.238	465.238	465.238	465.238	465.238	465.238	465.238	465.238	100	2075.12	2075.12	2354.32	2231.09	2068.1	3865.64	3865.64	3865.64	3865.64	3865.64	3865.64	1010	1010	3865.64	1021.99	1021.99	1241.99	380	380	380	400	400	440	440	778	400	400
	Note: For each gas field, the average transport distance is calculated as the sum of products of transport distance to each destinations and the share of gas consumptions through the corresponding route, which is presented below.
	Data sources:
	1	Sinopec Yu-Ji Pipeline Co., Ltd. Natural Gas Pipeline Transportation Distance Table (In Chinese). http://www.sinopec.com/listco/about_sinopec/our_business/ywgk_yqgw/20170912/news_20170912_322194352211.shtml
	2	Sinopec Sichuan-Shanghai Gas Pipeline Co., Ltd. Natural Gas Pipeline Transportation Distance Table(In Chinese). http://www.sinopec.com/listco/about_sinopec/our_business/ywgk_yqgw/20170912/news_20170912_320919656458.shtml
	3	PetroChina Eastern Pipelines Co Ltd, Pipeline Transportation Cost Related Information Worksheet (In Chinese). https://www.cnpc.com.cn/cnpc/2017year/201805/27be826ab3cd4bd88d390c69612a436f/files/50cd7473b0734edc83a6fb2a48c470c8.xlsx
	4	PetroChina Beijing Pipelines Co Ltd, Pipeline Transportation Cost Related Information Worksheet (In Chinese). https://www.cnpc.com.cn/cnpc/2017year/201805/398b9cbe588540ca8a366b800342e272/files/196f31dd7e084ecba7cf255b471566b2.xlsx
	5	PetroChina Western Pipelines Co Ltd, Pipeline Transportation Cost Related Information Worksheet (In Chinese). https://www.cnpc.com.cn/cnpc/2017year/201805/398b9cbe588540ca8a366b800342e272/files/196f31dd7e084ecba7cf255b471566b2.xlsx
	6	Petrochina Southwest Pipeline Co., Ltd., Pipeline Transportation Cost Related Information Worksheet (In Chinese). https://www.cnpc.com.cn/cnpc/2016year/201706/1f146ce1060c4b0a9ea18a7c2003a047/files/392f53a4a5624083b66e14ece0cf06a2.xlsx
	7	Petrochina Pipeline Co., Ltd., Pipeline Transportation Cost Related Information Worksheet (In Chinese). https://www.petrochinaintl.com.cn/cnpc/2017year/201805/4ef5199b34854164abc52ff0a0224520/files/03a0eef7927f443788b12bf7172a370c.xlsx
	8	Petrochina Northwest United Pipeline Co., Ltd., Pipeline Transportation Cost Related Information Worksheet (In Chinese).
	9	Petrochina Southwest oil and gas field Co., Ltd., Pipeline Transportation Cost Related Information Worksheet (In Chinese).
	10	Shanxi Tongyu Coalbed Methane Transmission and Distribution Co., Ltd. Pipeline Transportation Cost Related Information Table (In Chinese).
	11	Natural gas pipeline transportation price in Shandong Province. (In Chinese). http://www.sdwj.gov.cn/images/ggfw/jggl/cpy/2018/08/24/F21C687E3D5A79969CBA9E60E9213D9B.pdf
	12	Kong Z, Dong X, Liu G. Coal-based synthetic natural gas vs. imported natural gas in China: a net energy perspective. J Clean Prod 2016, 131: Pages 690–701. doi:610.1016/j.jclepro.2016.1004.1111.
	13	Yue Q, et al. Air quality–carbon–water synergies and trade-offs in China’s natural gas industry. Natural Sustainability.
	14	Yu Wang, Yanhong Zhan. Combined pipeline cleaning technology for submarine gas pipeline network in southwestern Bohai bay. Natural gas gathering engineeing. 2010.
	15	Gazprom, Power of Siberia,http://www.gazprom.com/projects/power-of-siberia/
	16	Gazprom, Alti project, https://web.archive.org/web/20101003210550/http://www.gazprom.com/production/projects/pipelines/altai/
	17	Medium and long-term oil and gas pipeline network planning (National Development and Reform Commission and National Energy Adinistration, 2017); http://www.ndrc.gov.cn/zcfb/zcfbghwb/201707/W020170712525204531251.pdf
Pecentatge of gas consumptions of each destination for different gas fields
		Sulige gas field-Ordos basin	Jingbian gas field-Ordos basin	Yulin gas field-Ordos basin	Zizhou gas field-Ordos basin	Wushenqi gas field-Ordos basin	Shenmu gas field-Ordos basin	Mizhi gas field-Ordos basin	Daniudi gas field-Ordos basin	yan'an gas field-ordos basin	Longgang-sichuan basin	Luojiazhuai, Tieshanpo, Dukouhe,Zhongba,gunziping,jinzhuping-CNPC NE sichuan	shuangyushi and jiulongshan gas field-sichuan basin	Datianchi-Sichuan Basin	Wolonghe-Sichuan basin	Changning-weiyuan gas field-sichuan	Zhaotong-sichuan basin	Anyue gas field-Sichuan basin	Hechuan/Moxi/Anyue-xujiahe tight sand gas	Guangan gas field-sichuan	Bajiaochang-sichuan	Qiongxi-sichuan	Fuling gas field-sichuan	Yuanba gas field-Sichuan	Luodai-Sichuan	Xinchang gas field-Sichuan	Puguang gas field-Sichuan	Kela2 gas field-Tarim	Dina2 gas field-Tarim	Keshen gas field-Tarim	Dabei-Tarim	Yingmai gas field-Tarim basin	Tazhong-Tarim	kekeya gas field-Tarim	Hetianhe-Tarim	Tahe oil field-Tarim	Tainan-Qaidam	Sebei-Qaidam	Dongping, Niudong-Qaidam	Qingshen-Songliao	Changling, Songnan-Songliao	Longshen-Songliao basin	Kelameili-Junggar basin	Mahe gas field-Junggar	Liwan-Pearl river mount basin	Panyu-Pearl river mount basin	Ya-Yingqiong Basin	Dongfang-Yingqiong Basin	Ledong-Yingqiong Basin
Destinations	Anhui																						0.0982521	0.0982521	0.0982521	0.0982521	0.0982521	0.0661277	0.0661277	0.0661277	0.0661277	0.0661277	0.0661277			0.0661277
	Beijing	0.297173	0.297173	0.297173	0.297173	0.297173	0.297173	0.297173	0.297173	0.297173
	Chongqing										0.262598	0.262598	0.262598	0.262598	0.262598	0.262598	0.262598	0.262598	0.262598	0.262598	0.262598
	Fujian
	Guangdong
	Gansu																																				0.277749	0.277749	0.277749
	Guangxi Zhuang
	Guizhou
	Hainan																																															1	1
	Hebei	0.128987	0.128987	0.128987	0.128987	0.128987	0.128987	0.128987	0.128987	0.128987
	Henan																											0.156543	0.156543	0.156543	0.156543	0.156543	0.156543			0.156543
	Hong Kong																																												1	1	1
	Heilongjiang
	Hunan										0.0832598	0.0832598	0.0832598	0.0832598	0.0832598	0.0832598	0.0832598	0.0832598	0.0832598	0.0832598	0.0832598
	Hubei										0.122009	0.122009	0.122009	0.122009	0.122009	0.122009	0.122009	0.122009	0.122009	0.122009	0.122009
	Jilin																																							1	1	1
	Jiangsu																						0.433157	0.433157	0.433157	0.433157	0.433157	0.291532	0.291532	0.291532	0.291532	0.291532	0.291532			0.291532
	Jiangxi																						0.0502545	0.0502545	0.0502545	0.0502545	0.0502545
	Liaoning
	Macau
	Inner Mongolia	0.0825003	0.0825003	0.0825003	0.0825003	0.0825003	0.0825003	0.0825003	0.0825003	0.0825003
	Ningxia Hui																											0.0378065	0.0378065	0.0378065	0.0378065	0.0378065	0.0378065			0.0378065	0.235665	0.235665	0.235665
	Qinghai																																				0.486586	0.486586	0.486586
	Shaanxi	0.174338	0.174338	0.174338	0.174338	0.174338	0.174338	0.174338	0.174338	0.174338
	Sichuan										0.532134	0.532134	0.532134	0.532134	0.532134	0.532134	0.532134	0.532134	0.532134	0.532134	0.532134	1
	Shandong	0.180545	0.180545	0.180545	0.180545	0.180545	0.180545	0.180545	0.180545	0.180545																		0.166433	0.166433	0.166433	0.166433	0.166433	0.166433			0.166433
	Shanghai																						0.198209	0.198209	0.198209	0.198209	0.198209	0.133403	0.133403	0.133403	0.133403	0.133403	0.133403			0.133403
	Shanxi
	Tianjin	0.136457	0.136457	0.136457	0.136457	0.136457	0.136457	0.136457	0.136457	0.136457
	Taiwan
	Xinjiang Uygur																																	1	1								1	1
	Xizang (Tibet)
	Yunnan
	Zhejiang																						0.220127	0.220127	0.220127	0.220127	0.220127	0.148154	0.148154	0.148154	0.148154	0.148154	0.148154			0.148154
	sum	1	1	1	1	1	1	1	1	1	1	1	1	1	1	1	1	1	1	1	1	1	1	1	1	1	1	1	1	1	1	1	1	1	1	1	1	1	1	1	1	1	1	1	1	1	1	1	1
	Data source:
	1	China Statistical Yearbook (National Bureau of statistics of China, 1981-2017); http://www.stats.gov.cn/tjsj/ndsj/
	2	China Energy Statistical Yearbook 1991-2017. (National Bureau of Statistics of China & National Energy Administration of China, 1991-2017).
	3	Medium and long-term oil and gas pipeline network planning (National Development and Reform Commission and National Energy Adinistration, 2017); http://www.ndrc.gov.cn/zcfb/zcfbghwb/201707/W020170712525204531251.pdf
[truncated: 14 more columns]
