# Supplementary material for: Carbon footprint of global natural gas supplies to China
Source: Nat Commun. 2020 Feb 11;11:824. doi: 10.1038/s41467-020-14606-4 (PMC7012848; doi:10.1038/s41467-020-14606-4)
Supplement: Supplementary file 7 — Supplementary Data 4 [file 41467_2020_14606_MOESM7_ESM.xlsx]

## Sheet: Sheet1
Supplementary Data 4. Electricity grid mix of different gas production countries
	Nigeria	Papua New Guinea	Qatar	Indonesia	Malaysia	Oman	Trinidad and Tobago	Myanmar	Turkmenistan	Uzbekistan	China	Australia	Norway	Russia	US
Petroleum	0	0.0395202	0	0.0839801	0.0115838	0.0263447	0.0023301	0.00344396	0	0.00256634	0.00165172	0.0163452	0.000284081	0.0262082	0.005
Natural gas	0.818049	0.195844	1	0.251701	0.466031	0.973655	0.99767	0.390169	1	0.750052	0.0248032	0.199252	0.0177889	0.49067	0.298
Coal	0	0.527822	0	0.557765	0.422813	0	0	0.017846	0	0.040852	0.701199	0.68787	0.00112956	0.157767	0.327
Biomass	0	0.0138344	0	0.00480375	0.00500256	0	0	0	0	0	0.00899324	0.00941187	0.00182624	4.20272e-05	0.001
Nuclear	0	0	0	0	0	0	0	0	0	0	0.0291451	0	0	0.165806	0.206
Hydro	0.181951	0.131963	0	0.0587262	0.0927506	0	0	0.588541	0	0.206529	0.19288	0.0565716	0.966986	0.156266	0.077
Others	0	0.0910162	0	0.0430243	0.00181851	0	0	0	0	0	0.0413279	0.0305494	0.0119855	0.00324077	0.086
Data sources：
1	International Energy Agency (IEA). World Energy Statistics (2016); https://www.iea.org/statistics/relateddatabases/worldenergystatisticsandbalances/
2	Wang, M. The Greenhouse Gases, Regulated Emissions, and Energy Use in Transportation (GREET) Model (2018); https://greet.es.anl.gov/
