# Supplementary material for: Carbon footprint of global natural gas supplies to China
Source: Nat Commun. 2020 Feb 11;11:824. doi: 10.1038/s41467-020-14606-4 (PMC7012848; doi:10.1038/s41467-020-14606-4)
Supplement: Supplementary file 9 — Source Data [file 41467_2020_14606_MOESM9_ESM.xlsx]

## Sheet: Figure 1
Gas field NO. in table 1	Gas extraction	Gas processing	Gas transmission	Gas liquefaction	LNG storage and shipping	Regasification	90% CI_high	90% CI_low
1	3.95799	0.948256	1.31175	0	0	0	6.71	5.39
2	3.73091	1.13496	1.58645	0	0	0	7.21	5.61
3	3.70067	1.01264	1.7531	0	0	0	7.27	5.58
4	4.21838	1.02112	1.36108	0	0	0	7.09	5.69
5	4.31684	1.02704	1.36464	0	0	0	7.21	5.8
6	3.85309	1.27702	1.789	0	0	0	7.76	6.02
7	4.40741	1.33823	1.3222	0	0	0	7.6	6.22
8	3.97888	1.7956	1.54082	0	0	0	7.86	6.38
9	4.09261	1.82049	1.56431	0	0	0	8.05	6.55
10	4.35243	2.17285	1.5379	0	0	0	8.63	7.09
11	4.59643	2.57962	1.40222	0	0	0	9.14	7.62
12	4.24989	1.83058	3.89612	0	0	0	11.62	8.49
13	4.29096	1.84511	3.91703	0	0	0	11.73	8.57
14	4.27203	1.89092	4.21263	0	0	0	12.05	8.77
15	4.22788	1.85371	4.78405	0	0	0	12.89	9.14
16	4.92644	4.60494	1.37985	0	0	0	11.532	9.822
17	4.19629	3.7921	3.19968	0	0	0	12.68	9.93
18	5.26429	4.66993	1.38884	0	0	0	11.91	10.21
19	4.9962	5.28843	1.39596	0	0	0	12.33	10.59
20	5.19646	5.13047	1.38562	0	0	0	12.34	10.61
21	4.39597	6.16606	1.32999	0	0	0	12.71	10.85
22	4.32854	4.71759	3.15431	0	0	0	13.67	10.91
23	5.38244	4.12017	4.69638	0	0	0	15.97	12.3
24	4.54146	7.28593	3.26267	0	0	0	16.63	13.66
25	5.19177	3.72837	8.94276	0	0	0	21.8	14.93
26	5.55458	5.80368	8.82045	0	0	0	24.03	17.18
27	4.25342	1.72661	16.3995	0	0	0	30.11	17.31
28	4.49365	1.79283	16.2199	0	0	0	30.39	17.49
29	4.41871	1.74956	16.5482	0	0	0	30.6	17.65
30	4.74798	2.87744	16.9812	0	0	0	32.6	19.38
31	5.38943	4.14705	18.0593	0	0	0	35.89	21.79
32	7.76729	20.451	1.84188	0	0	0	31.94	27.67
33	8.06981	26.8176	1.58133	0	0	0	38.27	33.63
34	9.26982	27.7605	1.91151	0	0	0	41.24	35.9
35	6.40086	1.67111	1.55969	0	0	0	10.74	8.44
36	8.34998	1.61018	0.379454	0	0	0	12.27	8.8
37	8.69663	1.66191	0.386974	0	0	0	12.83	9.13
38	11.5013	1.79409	0.821824	0	0	0	17.54	11.86
39	14.3321	0.9417	0.376513	0	0	0	21.56	10.79
40	12.832	0.987068	3.46115	0	0	0	21.12	13.58
41	15.2482	0.937675	1.30741	0	0	0	24.27	12.58
42	14.442	1.90857	1.57284	0	0	0	23.9	13.21
43	15.6201	1.21672	1.31628	0	0	0	24.84	13.24
44	14.4215	0.975736	3.11387	0	0	0	24.27	13.68
45	16.2557	0.964561	1.31316	0	0	0	25.7	12.88
46	16.3972	0.995545	3.10581	0	0	0	28.06	15.06
47	18.4317	0.951396	1.31899	0	0	0	28.63	15.22
48	18.7649	0.964561	1.31316	0	0	0	29.79	14.31
49	17.075	1.0017	3.45665	0	0	0	29.29	16.2
50	16.4115	2.09731	3.56062	0	0	0	29.37	16.6
51	16.7282	1.62581	3.74796	0	0	0	29.79	16.91
52	18.1094	0.978181	3.10715	0	0	0	30.36	16.68
53	18.202	0.979374	3.10925	0	0	0	28.12	16.79
54	18.3102	0.977538	3.11202	0	0	0	30.61	16.75
55	14.0917	0.970835	8.76243	0	0	0	31.35	18.49
56	17.1505	1.01894	9.49868	0	0	0	36.59	21.52
57	19.4658	1.00551	8.20093	0	0	0	38.96	21.58
58	16.3259	1.70513	15.9642	0	0	0	44.93	26.74
59	16.3694	1.76385	16.1764	0	0	0	45.2	26.53
60	3.86952	1.33934	6.5976	0	0	0	15.39	9.71
61	4.43615	1.06024	17.8135	0	0	0	34.92	17.81
62	4.16398	0.977576	20.1896	0	0	0	37.1	18.93
63	4.32407	1.5914	28.5461	0	0	0	51.39	25.15
64	4.85572	1.65018	28.238	0	0	0	51.5	25.48
65	4.93994	3.3016	27.7642	0	0	0	51.84	26.81
66	5.15318	2.9143	28.8053	0	0	0	53.7	27.4
67	5.76586	7.07239	28.6767	0	0	0	58.2	31.8
68	3.92615	2.3987	0.82456	5.4778	4.05825	0.484466	19.27	16.21
69	4.04783	2.2751	1.73014	4.87656	3.82873	0.483607	19.35	16.21
70	4.08198	1.45778	0.639954	6.05567	4.63738	0.490714	19.61	16.21
71	4.13802	1.85566	1.15767	7.41195	2.93411	0.494272	19.68	17.08
72	5.25829	1.15645	2.26079	5.63299	3.64415	0.48399	20.86	17.34
73	3.92875	1.74437	2.96727	7.43355	2.63341	0.502949	21.19	18.16
74	3.93054	1.74437	2.96727	7.43355	2.63341	0.502949	21.27	18.13
75	3.9348	1.74437	2.96727	7.43355	2.63341	0.502949	21.21	18.15
76	6.12388	1.02111	2.28525	5.71101	3.67531	0.490645	21.87	18.09
77	4.02268	1.75225	4.12635	4.70837	4.35581	0.47431	22.77	18.12
78	4.19947	2.24746	0.745698	6.21135	6.59243	0.494396	23.71	19.04
79	4.04228	1.53966	0.846633	6.73961	7.21605	0.479873	24.76	19.52
80	4.52143	6.42585	0.628194	7.40271	2.36223	0.484806	23.25	20.91
81	4.30288	5.03145	1.1041	4.05228	7.24471	0.493891	25.94	20.79
82	4.85101	8.47537	1.26459	6.18728	2.38971	0.504732	25.23	22.64
83	4.57089	1.30489	4.82982	6.0776	9.73838	0.554536	32.56	25.06
84	6.05506	1.30489	4.82982	6.0776	9.73838	0.554536	33.98	26.42
85	6.09259	0.897918	4.9294	6.30393	9.8587	0.573358	34.24	26.47
86	6.20347	1.35673	4.8252	6.05291	9.7413	0.55254	34.16	26.63
87	6.02461	1.07054	4.9294	6.30393	9.8587	0.573358	34.19	26.63
88	6.36263	1.30489	4.82982	6.0776	9.73838	0.554536	34.48	26.74
89	5.68561	12.5228	0.899236	7.60068	2.96117	0.507375	31.95	28.88
90	6.7095	1.26424	5.06632	6.55196	10.0606	0.594018	35.81	28.08
91	6.75646	1.55825	5.01945	6.45334	9.9999	0.585891	35.76	28.14
92	6.65146	2.32387	4.87959	6.14569	9.82561	0.560408	35.82	28.26
93	8.25853	1.07054	4.9294	6.30393	9.8587	0.573358	36.63	28.59
94	9.7972	1.35673	4.8252	6.05291	9.7413	0.55254	38.5	29.71
95	10.2649	2.11542	4.87959	6.14569	9.82561	0.560408	39.95	31.33
96	11.0651	1.07127	5.00317	6.5118	9.9233	0.59027	40.71	30.88
97	11.4664	1.07054	4.9294	6.30393	9.8587	0.573358	40.93	31
98	12.2099	2.32387	4.87959	6.14569	9.82561	0.560408	42.61	33.08
99	12.9073	1.26424	5.06632	6.55196	10.0606	0.594018	43.77	32.98
100	13.0611	1.26424	5.06632	6.55196	10.0606	0.594018	43.68	33.6
101	13.0977	2.32387	4.87959	6.14569	9.82561	0.560408	44.25	33.2
102	11.8782	1.97342	5.23507	6.96622	10.2424	0.627499	43.84	33.65
103	15.3999	1.55825	5.01945	6.45334	9.9999	0.585891	46.86	35.62
104	19.7081	1.55825	5.01945	6.45334	9.9999	0.585891	53.18	38.45

## Sheet: Figure 2
Natural gas supply 2016 (energy basis)	Gas extraction	Gas processing	Gas transmission	Gas liquefaction	LNG storage and shipping	Regasification	90% CI_high	90% CI_low	Percentage	Cumulative percentage
0.00350897	3.95799	0.948256	1.31175	0	0	0	6.71	5.39	0.00495266	0.00495
0.34136	3.73091	1.13496	1.58645	0	0	0	7.21	5.61	0.481804	0.487
0.958893	3.70067	1.01264	1.7531	0	0	0	7.27	5.58	1.35	1.84
2.74399	4.21838	1.02112	1.36108	0	0	0	7.09	5.69	3.87294	5.71
0.85876	4.31684	1.02704	1.36464	0	0	0	7.21	5.8	1.21208	6.92
0.47821	3.85309	1.27702	1.789	0	0	0	7.76	6.02	0.675	7.6
0.872162	4.40741	1.33823	1.3222	0	0	0	7.6	6.22	1.23099	8.83
0.176291	3.97888	1.7956	1.54082	0	0	0	7.86	6.38	0.249	9.08
0.828194	4.09261	1.82049	1.56431	0	0	0	8.05	6.55	1.16894	10.2
1.2631	4.35243	2.17285	1.5379	0	0	0	8.63	7.09	1.78278	12
0.170581	4.59643	2.57962	1.40222	0	0	0	9.14	7.62	0.240763	12.3
0.000438984	6.40086	1.67111	1.55969	0	0	0	10.74	8.44	0.00062	12.3
1.40548	4.24989	1.83058	3.89612	0	0	0	11.62	8.49	1.98373	14.3
0.701696	4.29096	1.84511	3.91703	0	0	0	11.73	8.57	0.990394	15.2
1.04726	8.34998	1.61018	0.379454	0	0	0	12.27	8.8	1.47813	16.7
0.090325	4.27203	1.89092	4.21263	0	0	0	12.05	8.77	0.127487	16.8
0.000439216	8.69663	1.66191	0.386974	0	0	0	12.83	9.13	0.00062	16.9
0.28091	4.22788	1.85371	4.78405	0	0	0	12.89	9.14	0.396	17.2
0.0851964	4.92644	4.60494	1.37985	0	0	0	11.532	9.822	0.12	17.4
0.000341848	4.19629	3.7921	3.19968	0	0	0	12.68	9.93	0.000482	17.4
0.0851605	5.26429	4.66993	1.38884	0	0	0	11.91	10.21	0.120198	17.5
0.340845	4.9962	5.28843	1.39596	0	0	0	12.33	10.59	0.481	18
0	5.19646	5.13047	1.38562	0	0	0	12.34	10.61	0	18
1.36922	3.86952	1.33934	6.5976	0	0	0	15.39	9.71	1.93	19.9
0.924024	4.39597	6.16606	1.32999	0	0	0	12.71	10.85	1.30419	21.2
0.17062	4.32854	4.71759	3.15431	0	0	0	13.67	10.91	0.240818	21.4
0.279289	11.5013	1.79409	0.821824	0	0	0	17.54	11.86	0.394196	21.8
0.0682049	5.38244	4.12017	4.69638	0	0	0	15.97	12.3	0.0962663	21.9
0.000344397	4.54146	7.28593	3.26267	0	0	0	16.63	13.66	0.000486	21.9
0.0175449	14.3321	0.9417	0.376513	0	0	0	21.56	10.79	0.0248	22
2.65725	3.92615	2.3987	0.82456	5.4778	4.05825	0.484466	19.27	16.21	3.75052	25.7
0.0395103	4.04783	2.2751	1.73014	4.87656	3.82873	0.483607	19.35	16.21	0.0558	25.8
7.95902	12.832	0.987068	3.46115	0	0	0	21.12	13.58	11.2336	37
0	4.08198	1.45778	0.639954	6.05567	4.63738	0.490714	19.61	16.21	0	37
0.0175997	15.2482	0.937675	1.30741	0	0	0	24.27	12.58	0.0248407	37
0.818014	5.19177	3.72837	8.94276	0	0	0	21.8	14.93	1.15	38.2
0.0691716	14.442	1.90857	1.57284	0	0	0	23.9	13.21	0.0976306	38.3
0.184616	4.13802	1.85566	1.15767	7.41195	2.93411	0.494272	19.68	17.08	0.260573	38.5
0.123251	15.6201	1.21672	1.31628	0	0	0	24.84	13.24	0.173959	38.7
3.64733	5.25829	1.15645	2.26079	5.63299	3.64415	0.48399	20.86	17.34	5.14795	43.9
0.696666	14.4215	0.975736	3.11387	0	0	0	24.27	13.68	0.983294	44.8
0.175149	16.2557	0.964561	1.31316	0	0	0	25.7	12.88	0.24721	45.1
0.409673	3.92875	1.74437	2.96727	7.43355	2.63341	0.502949	21.19	18.16	0.578223	45.7
0.409673	3.93054	1.74437	2.96727	7.43355	2.63341	0.502949	21.27	18.13	0.578223	46.2
0.409673	3.9348	1.74437	2.96727	7.43355	2.63341	0.502949	21.21	18.15	0.578223	46.8
1.72157	6.12388	1.02111	2.28525	5.71101	3.67531	0.490645	21.87	18.09	2.42987	49.3
0.0354515	4.02268	1.75225	4.12635	4.70837	4.35581	0.47431	22.77	18.12	0.0500373	49.3
2.72514	5.55458	5.80368	8.82045	0	0	0	24.03	17.18	3.84634	53.2
0.152683	4.19947	2.24746	0.745698	6.21135	6.59243	0.494396	23.71	19.04	0.215501	53.4
1.26382	16.3972	0.995545	3.10581	0	0	0	28.06	15.06	1.78379	55.2
0.0176639	18.4317	0.951396	1.31899	0	0	0	28.63	15.22	0.0249313	55.2
0.0756014	4.04228	1.53966	0.846633	6.73961	7.21605	0.479873	24.76	19.52	0.106706	55.3
0.840714	18.7649	0.964561	1.31316	0	0	0	29.79	14.31	1.18661	56.5
0.35077	17.075	1.0017	3.45665	0	0	0	29.29	16.2	0.495086	57
1.55477	4.52143	6.42585	0.628194	7.40271	2.36223	0.484806	23.25	20.91	2.19444	59.2
2.7077	16.4115	2.09731	3.56062	0	0	0	29.37	16.6	3.82172	63
0.00701979	16.7282	1.62581	3.74796	0	0	0	29.79	16.91	0.00990793	63
0.174668	18.1094	0.978181	3.10715	0	0	0	30.36	16.68	0.246531	63.2
0.117323	4.30288	5.03145	1.1041	4.05228	7.24471	0.493891	25.94	20.79	0.165592	63.4
0.46972	18.202	0.979374	3.10925	0	0	0	28.12	16.79	0.662976	64.1
1.57411	4.25342	1.72661	16.3995	0	0	0	30.11	17.31	2.22174	66.3
0.278554	18.3102	0.977538	3.11202	0	0	0	30.61	16.75	0.393159	66.7
2.23287	4.49365	1.79283	16.2199	0	0	0	30.39	17.49	3.15153	69.8
0.351987	4.41871	1.74956	16.5482	0	0	0	30.6	17.65	0.496804	70.3
0	4.43615	1.06024	17.8135	0	0	0	34.92	17.81	0	70.3
1.60701	4.85101	8.47537	1.26459	6.18728	2.38971	0.504732	25.23	22.64	2.27	72.6
0.176402	14.0917	0.970835	8.76243	0	0	0	31.35	18.49	0.248979	72.8
0.546678	4.74798	2.87744	16.9812	0	0	0	32.6	19.38	0.771596	73.6
0	4.16398	0.977576	20.1896	0	0	0	37.1	18.93	0	73.6
0.0020052	4.57089	1.30489	4.82982	6.0776	9.73838	0.554536	32.56	25.06	0.00283019	73.6
0.682488	5.38943	4.14705	18.0593	0	0	0	35.89	21.79	0.963283	74.6
0.173712	17.1505	1.01894	9.49868	0	0	0	36.59	21.52	0.245	74.8
0.0040103	6.05506	1.30489	4.82982	6.0776	9.73838	0.554536	33.98	26.42	0.00566	74.8
0.00174387	6.09259	0.897918	4.9294	6.30393	9.8587	0.573358	34.24	26.47	0.00246134	74.8
2.10178	19.4658	1.00551	8.20093	0	0	0	38.96	21.58	2.97	77.8
0.000871826	6.20347	1.35673	4.8252	6.05291	9.7413	0.55254	34.16	26.63	0.00123	77.8
0.00235395	6.02461	1.07054	4.9294	6.30393	9.8587	0.573358	34.19	26.63	0.00332	77.8
0.00340004	6.36263	1.30489	4.82982	6.0776	9.73838	0.554536	34.48	26.74	0.0048	77.8
0.682385	7.76729	20.451	1.84188	0	0	0	31.94	27.67	0.963136	78.8
0	5.68561	12.5228	0.899236	7.60068	2.96117	0.507375	31.95	28.88	0	78.8
0.00130759	6.7095	1.26424	5.06632	6.55196	10.0606	0.594018	35.81	28.08	0.00185	78.8
0.000392305	6.75646	1.55825	5.01945	6.45334	9.9999	0.585891	35.76	28.14	0.00055371	78.8
0.0122038	6.65146	2.32387	4.87959	6.14569	9.82561	0.560408	35.82	28.26	0.0172248	78.8
0.000697467	8.25853	1.07054	4.9294	6.30393	9.8587	0.573358	36.63	28.59	0.000984424	78.8
0.000871826	9.7972	1.35673	4.8252	6.05291	9.7413	0.55254	38.5	29.71	0.00123	78.8
0.0017434	10.2649	2.11542	4.87959	6.14569	9.82561	0.560408	39.95	31.33	0.00246069	78.8
0.701798	16.3259	1.70513	15.9642	0	0	0	44.93	26.74	0.991	79.8
0.0945931	11.0651	1.07127	5.00317	6.5118	9.9233	0.59027	40.71	30.88	0.133511	79.9
0.0026155	11.4664	1.07054	4.9294	6.30393	9.8587	0.573358	40.93	31	0.00369	79.9
1.50374	16.3694	1.76385	16.1764	0	0	0	45.2	26.53	2.12242	82.1
0	4.32407	1.5914	28.5461	0	0	0	51.39	25.15	0	82.1
0	4.85572	1.65018	28.238	0	0	0	51.5	25.48	0	82.1
0.00130755	12.2099	2.32387	4.87959	6.14569	9.82561	0.560408	42.61	33.08	0.00184551	82.1
1.46682	4.93994	3.3016	27.7642	0	0	0	51.84	26.81	2.07	84.1
0.00174346	12.9073	1.26424	5.06632	6.55196	10.0606	0.594018	43.77	32.98	0.00246	84.1
0.320055	8.06981	26.8176	1.58133	0	0	0	38.27	33.63	0.451734	84.6
0.000174345	13.0611	1.26424	5.06632	6.55196	10.0606	0.594018	43.68	33.6	0.000246	84.6
0.0396624	13.0977	2.32387	4.87959	6.14569	9.82561	0.560408	44.25	33.2	0.056	84.6
5.01622	5.15318	2.9143	28.8053	0	0	0	53.7	27.4	7.08	91.7
0.000871826	11.8782	1.97342	5.23507	6.96622	10.2424	0.627499	43.84	33.65	0.00123052	91.7
0.850652	9.26982	27.7605	1.91151	0	0	0	41.24	35.9	1.20063	92.9
0.000130768	15.3999	1.55825	5.01945	6.45334	9.9999	0.585891	46.86	35.62	0.000185	92.9
5.01364	5.76586	7.07239	28.6767	0	0	0	58.2	31.8	7.07638	100
0.00305126	19.7081	1.55825	5.01945	6.45334	9.9999	0.585891	53.18	38.45	0.00431	100

## Sheet: Figure 3
Location_longitude	Location_latitute	GHG emissions intensity	Natural gas supply 2016 (bscm)
108	38	17.2802	23
109	36.8	22.0695	7.94
109.9	38.5	18.5111	2
109.54	37.53	22.2906	1.35
108.74	38.66	21.5334	1
109.8	38.5	22.3997	0.8
110.14	37.88	22.1947	0.5
109.48	38.88	20.4985	3.6
109.9	36.86	22.102	0.02
106.9	31.31	11.6806	1
108.122	31.1491	10.9112	0.25
106.847	31.486	11.7126	0
107.778	31.4402	8.57827	0.5
108.015	31.3823	11.3231	0.25
105.33	32.49	6.21799	0.01
107.85	31.07	6.70852	2.5
107.17	30.38	7.06783	2.5
104.43	29.58	21.0426	2.4
103.67	27.32	18.5335	0.5
105.64	30.05	6.60057	8
105.074	29.9926	18.1531	0.35
106.56	30.49	17.4932	0.05
105.53	31.13	20.7021	0.05
103.73	30.12	15.6503	0.05
107.5	29.6	28.6722	6
106.092	31.7833	17.8629	2.4
104.27	30.57	27.6681	0.5
103.2	31.05	23.825	0.5
107.37	31.43	20.1787	8
81.3	42.17	22.5064	6.4
82.96	41.72	22.3795	4.5
81.2747	42.025	34.3096	4.3
81.5	41.8	33.9953	2
81.6	41.34	22.7165	1
83.408	39.128	27.5957	2
89.03	38.73	10.3756	0.26
77.43	37.04	14.199	0.2
83.8917	40.158	24.6066	1.6
93.8	37.4	10.0531	2
92.5	37.31	9.97658	4
92.2	38.5	10.8656	0.8
125.01	45.84	8.06317	3.7
124	44.64	36.4687	0.94
123.75	46.08	17.9234	0.2
89.73	44.97	7.4774	2.35
86	44.18	7.3153	0.5
115.433	20	6.46641	2.8
115	21.254	6.91912	1.4
109.11	17.62	12.2004	0.5
107.62	18.46	38.9418	2.5
108.26	17.92	30.0602	2
112.17	20	15.0901	0
110.04	17	11.1881	0
119.2	38.2	11.892	2.7
121.9	27.1	6.45232	1
112.5	35.6229	10.3396	3
110.33	35.5	14.1172	0.8
104.8	26.59	10.7455	0
85.95	43.94	9.63166	0
61.1885	39.0496	36.8727	14.7
62.3586	37.3014	41.5149	14.7
92.5573	19.6806	11.8065	3.9
112.5	60.5	23.3099	0
106.125	55.38	25.3312	0
72.5	65.5	34.744	0
76.9	66.1	34.4616	0
65.3937	39.7723	36.0057	4.3
151.003	-23.6224	18.4367	10.34
151.003	-23.6224	19.3072	4.9
115.45	-20.8	24.0858	0.5
147.017	-9.33335	19.2121	3
72.094	71.25	17.3635	0
-93.933	29.7381	34.1916	0.5
58.3605	23.0847	19.4398	0.1
16.2208	69.5195	22.2293	0.1
113.088	3.26736	23.6727	0.3
-61.7405	10.1099	20.8641	4.12
7.13499	4.42602	20.4908	0.2
118.496	-4.74202	21.8252	0.4
52.07	26.62	17.1699	4

## Sheet: Figure 4
Natural gas supply 2030 (energy basis)	Gas extraction	Gas processing	Gas transmission	Gas liquefaction	LNG storage and shipping	Regasification	90% CI_high	90% CI_low	Percentage	Cumulative percentage
3.50897	3.95799	0.948256	1.31175	0	0	0	6.71	5.39	2.07564	2.07564
0.614447	3.73091	1.13496	1.58645	0	0	0	7.21	5.61	0.36346	2.4391
1.02739	3.70067	1.01264	1.7531	0	0	0	7.27	5.58	0.607722	3.04682
3.42999	4.21838	1.02112	1.36108	0	0	0	7.09	5.69	2.02892	5.07574
1.03051	4.31684	1.02704	1.36464	0	0	0	7.21	5.8	0.609571	5.68531
0.683157	3.85309	1.27702	1.789	0	0	0	7.76	6.02	0.404103	6.08941
1.04659	4.40741	1.33823	1.3222	0	0	0	7.6	6.22	0.619085	6.7085
0.176291	3.97888	1.7956	1.54082	0	0	0	7.86	6.38	0.10428	6.81278
0.881058	4.09261	1.82049	1.56431	0	0	0	8.05	6.55	0.521166	7.33394
1.70689	4.35243	2.17285	1.5379	0	0	0	8.63	7.09	1.00967	8.34361
0.170581	4.59643	2.57962	1.40222	0	0	0	9.14	7.62	0.101	8.44451
0.205444	6.40086	1.67111	1.55969	0	0	0	10.74	8.44	0.121525	8.56604
1.40548	4.24989	1.83058	3.89612	0	0	0	11.62	8.49	0.831372	9.39741
0.701696	4.29096	1.84511	3.91703	0	0	0	11.73	8.57	0.41507	9.81248
4.35101	8.34998	1.61018	0.379454	0	0	0	12.27	8.8	2.57372	12.3862
0.104221	4.27203	1.89092	4.21263	0	0	0	12.05	8.77	0.0616493	12.4479
0.205553	8.69663	1.66191	0.386974	0	0	0	12.83	9.13	0.121589	12.5694
0.28091	4.22788	1.85371	4.78405	0	0	0	12.89	9.14	0.166165	12.7356
1.53354	4.92644	4.60494	1.37985	0	0	0	11.532	9.822	0.907	13.6427
0.854621	4.19629	3.7921	3.19968	0	0	0	12.68	9.93	0.505528	14.1483
0.170321	5.26429	4.66993	1.38884	0	0	0	11.91	10.21	0.101	14.249
0.340845	4.9962	5.28843	1.39596	0	0	0	12.33	10.59	0.201618	14.4506
1.53282	5.19646	5.13047	1.38562	0	0	0	12.34	10.61	0.906696	15.3573
3.51083	3.86952	1.33934	6.5976	0	0	0	15.39	9.71	2.07674	17.4341
1.50582	4.39597	6.16606	1.32999	0	0	0	12.71	10.85	0.890726	18.3248
0.17062	4.32854	4.71759	3.15431	0	0	0	13.67	10.91	0.100926	18.4257
2.1516	11.5013	1.79409	0.821824	0	0	0	17.54	11.86	1.27272	19.6984
0.0682049	5.38244	4.12017	4.69638	0	0	0	15.97	12.3	0.0403448	19.7388
0.206638	4.54146	7.28593	3.26267	0	0	0	16.63	13.66	0.122231	19.861
0.0175449	14.3321	0.9417	0.376513	0	0	0	21.56	10.79	0.0103782	19.8714
4.45481	3.92615	2.3987	0.82456	5.4778	4.05825	0.484466	19.27	16.21	2.63512	22.5065
0.0395103	4.04783	2.2751	1.73014	4.87656	3.82873	0.483607	19.35	16.21	0.0233712	22.5299
9.63041	12.832	0.987068	3.46115	0	0	0	21.12	13.58	5.69661	28.2265
1.56705	4.08198	1.45778	0.639954	6.05567	4.63738	0.490714	19.61	16.21	0.926946	29.1535
0.0175997	15.2482	0.937675	1.30741	0	0	0	24.27	12.58	0.0104106	29.1639
2.38588	5.19177	3.72837	8.94276	0	0	0	21.8	14.93	1.4113	30.5752
0.415029	14.442	1.90857	1.57284	0	0	0	23.9	13.21	0.2455	30.8202
1.47693	4.13802	1.85566	1.15767	7.41195	2.93411	0.494272	19.68	17.08	0.873639	31.6942
0.123251	15.6201	1.21672	1.31628	0	0	0	24.84	13.24	0.0729056	31.7671
3.64733	5.25829	1.15645	2.26079	5.63299	3.64415	0.48399	20.86	17.34	2.15748	33.9245
0.842966	14.4215	0.975736	3.11387	0	0	0	24.27	13.68	0.498634	34.4232
2.80238	16.2557	0.964561	1.31316	0	0	0	25.7	12.88	1.65767	36.0809
0.491607	3.92875	1.74437	2.96727	7.43355	2.63341	0.502949	21.19	18.16	0.290797	36.3717
0.491607	3.93054	1.74437	2.96727	7.43355	2.63341	0.502949	21.27	18.13	0.290797	36.6625
0.491607	3.9348	1.74437	2.96727	7.43355	2.63341	0.502949	21.21	18.15	0.290797	36.9532
4.11405	6.12388	1.02111	2.28525	5.71101	3.67531	0.490645	21.87	18.09	2.43356	39.3868
0.0354515	4.02268	1.75225	4.12635	4.70837	4.35581	0.47431	22.77	18.12	0.0209704	39.4078
3.40643	5.55458	5.80368	8.82045	0	0	0	24.03	17.18	2.01498	41.4228
0.152683	4.19947	2.24746	0.745698	6.21135	6.59243	0.494396	23.71	19.04	0.0903154	41.5131
1.3902	16.3972	0.995545	3.10581	0	0	0	28.06	15.06	0.822337	42.3354
0.0176639	18.4317	0.951396	1.31899	0	0	0	28.63	15.22	0.0104486	42.3459
0.0756014	4.04228	1.53966	0.846633	6.73961	7.21605	0.479873	24.76	19.52	0.04472	42.3906
8.40714	18.7649	0.964561	1.31316	0	0	0	29.79	14.31	4.97302	47.3606
0.424432	17.075	1.0017	3.45665	0	0	0	29.29	16.2	0.251061	47.6116
1.55477	4.52143	6.42585	0.628194	7.40271	2.36223	0.484806	23.25	20.91	0.919682	48.5313
3.27632	16.4115	2.09731	3.56062	0	0	0	29.37	16.6	1.93802	50.4693
0.877474	16.7282	1.62581	3.74796	0	0	0	29.79	16.91	0.519046	50.9884
0.211348	18.1094	0.978181	3.10715	0	0	0	30.36	16.68	0.125017	51.1134
0.117323	4.30288	5.03145	1.1041	4.05228	7.24471	0.493891	25.94	20.79	0.069399	51.1828
0.568361	18.202	0.979374	3.10925	0	0	0	28.12	16.79	0.336199	51.519
2.27371	4.25342	1.72661	16.3995	0	0	0	30.11	17.31	1.34496	52.8639
0.337051	18.3102	0.977538	3.11202	0	0	0	30.61	16.75	0.199373	53.0633
3.27953	4.49365	1.79283	16.2199	0	0	0	30.39	17.49	1.93992	55.0032
0.527981	4.41871	1.74956	16.5482	0	0	0	30.6	17.65	0.312313	55.3155
6.70057	4.43615	1.06024	17.8135	0	0	0	34.92	17.81	3.96354	59.2791
2.02827	4.85101	8.47537	1.26459	6.18728	2.38971	0.504732	25.23	22.64	1.19977	60.4789
0.176402	14.0917	0.970835	8.76243	0	0	0	31.35	18.49	0.104346	60.5832
0.546678	4.74798	2.87744	16.9812	0	0	0	32.6	19.38	0.323373	60.9066
6.6836	4.16398	0.977576	20.1896	0	0	0	37.1	18.93	3.9535	64.8601
0.0309603	4.57089	1.30489	4.82982	6.0776	9.73838	0.554536	32.56	25.06	0.0183137	64.8784
1.02373	5.38943	4.14705	18.0593	0	0	0	35.89	21.79	0.605562	65.4839
0.173712	17.1505	1.01894	9.49868	0	0	0	36.59	21.52	0.102755	65.5867
0.061919	6.05506	1.30489	4.82982	6.0776	9.73838	0.554536	33.98	26.42	0.0366265	65.6233
0.0269253	6.09259	0.897918	4.9294	6.30393	9.8587	0.573358	34.24	26.47	0.0159269	65.6393
14.0119	19.4658	1.00551	8.20093	0	0	0	38.96	21.58	8.28836	73.9276
0.013461	6.20347	1.35673	4.8252	6.05291	9.7413	0.55254	34.16	26.63	0.00796249	73.9356
0.036345	6.02461	1.07054	4.9294	6.30393	9.8587	0.573358	34.19	26.63	0.0215	73.9571
0.0524965	6.36263	1.30489	4.82982	6.0776	9.73838	0.554536	34.48	26.74	0.0310529	73.9882
0.682385	7.76729	20.451	1.84188	0	0	0	31.94	27.67	0.403646	74.3918
1.47331	5.68561	12.5228	0.899236	7.60068	2.96117	0.507375	31.95	28.88	0.871498	75.2628
0.0201892	6.7095	1.26424	5.06632	6.55196	10.0606	0.594018	35.81	28.08	0.0119	75.2747
0.00605719	6.75646	1.55825	5.01945	6.45334	9.9999	0.585891	35.76	28.14	0.00358297	75.2783
0.188427	6.65146	2.32387	4.87959	6.14569	9.82561	0.560408	35.82	28.26	0.111459	75.3898
0.0107689	8.25853	1.07054	4.9294	6.30393	9.8587	0.573358	36.63	28.59	0.00637005	75.3961
0.013461	9.7972	1.35673	4.8252	6.05291	9.7413	0.55254	38.5	29.71	0.00796	75.4041
0.0269181	10.2649	2.11542	4.87959	6.14569	9.82561	0.560408	39.95	31.33	0.0159227	75.42
1.0527	16.3259	1.70513	15.9642	0	0	0	44.93	26.74	0.623	76.043
1.46052	11.0651	1.07127	5.00317	6.5118	9.9233	0.59027	40.71	30.88	0.86393	76.9069
0.0403833	11.4664	1.07054	4.9294	6.30393	9.8587	0.573358	40.93	31	0.0238877	76.9308
2.16818	16.3694	1.76385	16.1764	0	0	0	45.2	26.53	1.28253	78.2133
5.25765	4.32407	1.5914	28.5461	0	0	0	51.39	25.15	3.11002	81.3234
5.26137	4.85572	1.65018	28.238	0	0	0	51.5	25.48	3.11222	84.4356
0.0201886	12.2099	2.32387	4.87959	6.14569	9.82561	0.560408	42.61	33.08	0.011942	84.4475
1.70561	4.93994	3.3016	27.7642	0	0	0	51.84	26.81	1.00891	85.4564
0.0269189	12.9073	1.26424	5.06632	6.55196	10.0606	0.594018	43.77	32.98	0.0159232	85.4724
0.272387	8.06981	26.8176	1.58133	0	0	0	38.27	33.63	0.161123	85.6334
0.00269189	13.0611	1.26424	5.06632	6.55196	10.0606	0.594018	43.68	33.6	0.00159	85.6349
0.612387	13.0977	2.32387	4.87959	6.14569	9.82561	0.560408	44.25	33.2	0.362	85.9969
11.0903	5.15318	2.9143	28.8053	0	0	0	53.7	27.4	6.56016	92.5569
0.013461	11.8782	1.97342	5.23507	6.96622	10.2424	0.627499	43.84	33.65	0.00796249	92.5649
1.4291	9.26982	27.7605	1.91151	0	0	0	41.24	35.9	0.845343	93.4103
0.00201907	15.3999	1.55825	5.01945	6.45334	9.9999	0.585891	46.86	35.62	0.00119	93.4114
11.0846	5.76586	7.07239	28.6767	0	0	0	58.2	31.8	6.55678	99.9682
0.0471115	19.7081	1.55825	5.01945	6.45334	9.9999	0.585891	53.18	38.45	0.0278676	99.9961

## Sheet: Figure 5
Figure 5.a
	Life cycle GHG of China's power generation (gigatonne)
Year	No coal-to-gas switching	Mean GHG intensity of gas supply	Low GHG intensity (20 percentile) of gas supply	High GHG intensity (80 percentile) of gas supply
2016	5.1432	5.1432	5.1432	5.1432
2020	5.35858	5.06587	5.03016	5.11767
2025	5.31438	4.63059	4.54716	4.75161
2030	5.14002	4.06434	3.93311	4.25472
Figure 5.b
	Life cycle GHG of China's power generation (gigatonne)
Year	No coal-to-gas switching	Mean GHG intensity of gas supply	Low GHG intensity (20 percentile) of gas supply	High GHG intensity (80 percentile) of gas supply
2016	6.02791	6.02791	6.02791	6.02791
2020	6.27844	5.97148	5.86575	6.08111
2025	6.22681	5.5097	5.26271	5.76582
2030	6.02286	4.89478	4.50623	5.29768

## Sheet: Supplementary Figure 1
Gas field NO. in table 1	Gas extraction	Gas processing	Gas transmission	Gas liquefaction	LNG storage and shipping	Regasification	90% CI_high	90% CI_low
1	4.22106	2.24816	2.97132	0	0	0	8.42	11.46
2	4.07177	2.12339	3.28437	0	0	0	8.32	11.62
3	5.46548	1.97168	2.51389	0	0	0	8.79	11.48
4	4.26527	2.42577	3.32676	0	0	0	8.98	12.27
5	5.74668	2.10518	2.57395	0	0	0	9.19	11.96
6	5.99239	2.12188	2.57708	0	0	0	9.46	12.24
7	5.45405	2.93476	2.92948	0	0	0	10.01	13.05
8	5.70223	2.99318	2.95627	0	0	0	10.31	13.42
9	6.30751	2.39693	2.53057	0	0	0	10.06	12.93
10	5.99497	3.40267	2.86828	0	0	0	10.96	14
11	6.38278	3.73949	2.61383	0	0	0	11.53	14.36
12	6.00306	2.92771	7.51742	0	0	0	13.98	21.51
13	6.07093	2.95199	7.54107	0	0	0	14.11	21.65
14	6.05977	3.12627	7.77425	0	0	0	14.55	21.88
15	5.8774	2.96645	9.21116	0	0	0	15.16	24.19
16	4.60207	4.91561	6.01126	0	0	0	13.75	19.66
17	6.77378	5.74753	2.5943	0	0	0	13.8	16.77
18	7.33494	5.83628	2.60413	0	0	0	14.4	17.45
19	4.94762	7.31372	2.46345	0	0	0	13.7	16.55
20	4.74495	5.86646	5.90129	0	0	0	14.73	20.59
21	6.81487	6.45161	2.61177	0	0	0	14.47	17.58
22	7.23527	6.29333	2.60064	0	0	0	14.8	17.8
23	7.4856	5.64236	8.35719	0	0	0	18.8	26.6
24	5.15117	8.44303	6.00622	0	0	0	17.78	23.69
25	10.6605	28.1604	2.91817	0	0	0	38.91	44.35
26	7.18724	4.98745	16.593	0	0	0	23.89	39.81
27	7.71912	7.05818	16.4308	0	0	0	26.39	42.09
28	5.79664	2.94754	31.0055	0	0	0	30.83	61.25
29	6.15377	2.99264	31.2173	0	0	0	31.5	61.9
30	6.11781	3.00232	30.9662	0	0	0	31.3	62
31	6.84942	4.16354	31.6736	0	0	0	33.8	64.5
32	7.70702	5.56733	33.0641	0	0	0	36.5	68.7
33	8.69771	21.9248	3.26327	0	0	0	31.74	36.69
34	10.2521	29.3384	3.34147	0	0	0	40.19	46.18
35	11.8409	2.7832	2.96239	0	0	0	15.41	21.11
36	17.3637	2.67045	0.726763	0	0	0	20.76	26.64
37	18.2032	2.77217	0.729369	0	0	0	18.09	27.88
38	25.5743	3.01795	1.51366	0	0	0	24.8	40.25
39	34.157	1.9573	0.721575	0	0	0	23.6	54.4
40	29.0271	2.06342	6.5697	0	0	0	28.3	52.2
41	36.2821	1.95732	2.50618	0	0	0	27.9	59.5
42	34.2479	2.02892	5.92305	0	0	0	29.6	60.9
43	33.4987	3.1558	2.89717	0	0	0	27.6	56.6
44	36.66	2.27139	2.51591	0	0	0	28.6	59.8
45	39.4153	1.983	2.52163	0	0	0	29.2	64.3
46	38.8535	2.06092	5.92602	0	0	0	33	67.4
47	43.4586	1.99429	2.51724	0	0	0	33.7	70.2
48	40.5557	2.08468	6.56807	0	0	0	35.4	70.7
49	38.9203	3.23236	6.69593	0	0	0	34.6	69.6
50	43.352	2.02882	5.91842	0	0	0	36.9	73.3
51	43.5227	2.03073	5.92089	0	0	0	37.2	73.8
52	43.6426	2.02876	5.9228	0	0	0	37.3	74.3
53	39.6251	2.73714	7.07841	0	0	0	36.3	70.9
54	46.3681	1.983	2.52163	0	0	0	32.9	75.6
55	33.2084	2.04111	16.8013	0	0	0	39.5	73.4
56	40.8052	2.10927	18.0979	0	0	0	46	86.6
57	48.1957	2.06717	15.7481	0	0	0	48.2	94.4
58	38.8064	2.88117	30.5949	0	0	0	55.6	102.1
59	39.2165	2.96151	30.8786	0	0	0	56.5	103.3
60	4.20982	2.46486	13.7672	0	0	0	16.38	30.62
61	6.13102	2.35898	36.1118	0	0	0	34.3	76.5
62	5.77975	2.17381	41.8679	0	0	0	37.4	81.5
63	5.97992	2.96895	59.0465	0	0	0	50.1	113.8
64	7.00895	3.01764	58.7131	0	0	0	50.7	115.3
65	6.80511	4.75765	56.6518	0	0	0	51	111.4
66	7.08781	4.39768	58.7383	0	0	0	52.3	115.7
67	7.92524	8.57037	58.5854	0	0	0	56.7	119.8
68	5.51663	2.89208	8.50377	4.88432	10.0222	0.539473	29.71	41.92
69	4.2948	3.53429	1.54137	5.73233	8.89674	0.550339	22.63	30.33
70	5.61743	2.62948	1.18539	6.47177	10.1631	0.55756	24.23	32.99
71	5.57529	3.40425	3.30106	5.01738	8.34865	0.549287	24.18	32.19
72	4.51284	3.06667	2.24729	9.4717	6.83864	0.561874	24.98	31.36
73	8.03322	2.28878	4.60932	5.84241	8.53284	0.550524	27.77	36.89
74	4.30916	2.96106	5.60289	7.46257	5.87442	0.571018	25.04	32.4
75	4.31306	2.96106	5.60289	7.46257	5.87442	0.571018	25.07	32.42
76	4.32372	2.96106	5.60289	7.46257	5.87442	0.571018	25.05	32.33
77	10.3956	2.1705	4.6546	5.92228	8.6003	0.558118	30.09	39.67
78	5.74872	3.42785	1.39091	6.48171	14.0489	0.561778	29.43	40.44
79	4.44775	2.70077	1.61146	7.07176	15.4613	0.545344	28.61	42.08
80	4.95633	7.59667	1.15632	7.89924	5.53004	0.55076	26.37	31.39
81	4.71725	6.16579	2.08836	4.17268	15.2432	0.561044	29.75	42.89
82	5.31913	9.68348	2.3949	6.58714	5.56282	0.573374	28.65	34.29
83	5.17866	2.65424	9.67593	6.50325	20.8276	0.63076	41.17	59.81
84	10.1998	2.23084	9.8013	6.73011	20.9281	0.652157	45.99	65.11
85	10.0341	2.42061	9.8013	6.73011	20.9281	0.652157	45.88	65.24
86	10.1285	2.65424	9.67593	6.50325	20.8276	0.63076	45.92	64.84
87	10.3853	2.70942	9.6816	6.47977	20.8652	0.628504	46.15	65.7
88	10.5756	2.65424	9.67593	6.50325	20.8276	0.63076	46.41	65.64
89	6.21541	13.8016	1.71437	9.67266	6.8785	0.576785	36.97	43.45
90	11.2576	2.73704	10.0248	6.98437	21.2524	0.675692	47.95	67.75
91	11.2836	3.00961	9.95937	6.88481	21.1824	0.666447	48.31	68.07
92	11.1309	3.71358	9.77499	6.57553	21.0119	0.637473	48.17	67.61
93	16.0113	2.42061	9.8013	6.73011	20.9281	0.652157	50.98	72.2
94	19.8485	2.70942	9.6816	6.47977	20.8652	0.628504	54.13	76.85
95	20.8389	3.48444	9.77499	6.57553	21.0119	0.637473	57.1	78.9
96	24.8126	2.42061	9.8013	6.73011	20.9281	0.652157	57.6	83.5
97	25.933	3.71358	9.77499	6.57553	21.0119	0.637473	61.1	85.8
98	23.7407	2.43166	9.86175	6.93489	20.8838	0.671346	56.9	82.8
99	25.3317	3.47948	10.2124	7.39685	21.329	0.713719	60.8	86.8
100	28.1755	2.73704	10.0248	6.98437	21.2524	0.675692	63	88.8
101	28.416	2.73704	10.0248	6.98437	21.2524	0.675692	61.5	89.8
102	29.0091	3.71358	9.77499	6.57553	21.0119	0.637473	61.9	91.3
103	33.1266	3.00961	9.95937	6.88481	21.1824	0.666447	67.4	95.7
104	45.4511	3.00961	9.95937	6.88481	21.1824	0.666447	75.4	113.9

## Sheet: Supplementary Figure 2
Province	External demand of natural gas (bcm)
Anhui	3.58
Beijing	14.063
Chongqing	3.757
Fujian	4.855
Guangdong	13.129
Gansu	2.634
Guangxi	1.269
Guizhou	1.371
Hainan	-0.291
Hebei	6.265
Henan	8.945
Hong Kong	NA
Heilongjiang	0.004
Hunan	2.832
Hubei	4.02
Jilin	0.171
Jiangsu	17.143
Jiangxi	1.984
Liaoning	4.523
Macau	NA
Inner Mongolia	4.486
Ningxia	2.24
Quinghai	-1.455
Shaanxi	-31.368
Sichuan	-11.533
Shandong	9.461
Shanghai	7.704
Shanxi	2.615
Tianjin	5.483
Taiwan	NA
Xinjiang	-15.882
Xizang (Tibet)	0
Yunnan	0.771
Zhejiang	8.778

## Sheet: Supplementary Figure 3
Reference	Country	Estimate of pipeline leakage rate	Low estimate	High estimate
Logan et al. 2012 (NERL)	US	5.79e-06
Laurenzi et al. 2013 (Exxon Mobil)	US	4.89e-06
USEPA 2013 (GHGI 2011)	US	3.94e-06
USEPA 2014 (GHGI 2012)	US	4e-06
USEPA 2015 (GHGI 2013)	US	4.14e-06
Zimmerle et al. 2015 (CSU)	US	2.9e-06
USEPA 2016 (GHGI 2014)	US	2.33e-06
USEPA 2018 (GHGI 2016)	US	2.29e-06
USEPA 2019 (GHGI 2017)	US	2.21e-06
USEPA 2017 (GHGI 2015)	US	2.37e-06
Alvarez et al. 2018 (EDF, top-down )	US	3.05e-06	2.68e-06	3.42e-06
Lelieveld et al. 2005 (Wuppertal Institue)	Russia	3.1e-06	1.7e-06	7e-06
Dedikov et al. 1999 (RAO Gazprom)	Russia	3.99e-06		5.39e-06
Russia NIR 2012	Russia	4.29e-06
Russia NIR 2013	Russia	4.2e-06
Russia NIR 2014	Russia	4.23e-06
Russia NIR 2015	Russia	4.17e-06
Russia NIR 2016	Russia	4.3e-06
Rosstat 2015	Russia	1.42e-06

## Sheet: Supplementary Figure 4
	GHG intensity of gas supply from Ya gas field
Parameter	Negative effect	Original value	Positive effect
Energy intensity rate of pipeline transmission (+20%)	12.2084	12.2084	12.5985
Pipeline transport distance (+20%)	12.2084	12.2084	12.8908
Compressor efficiency (+20%)	11.4863	12.2084	12.2084
Energy conversion factor of NG turbine prime mover (+20%)	12.2084	12.2084	13.1323
CO2 composition of raw gas (+20%)	12.2084	12.2084	13.3352

## Sheet: Supplementary Figure 5
	GHG intensity of gas supply from Sulige gas field
Parameter	Negative effect	Original value	Positive effect
Pipeline transport distance (+20%)	17.2802	17.2802	18.0507
Energy conversion factor of NG engine prime mover (+20%)	17.2802	17.2802	18.1535
Expected EUR/well (+20%)	15.9502	17.2802	17.2802
Initial production Rate (+20%)	17.2802	17.2802	18.7272
Flowback period_shale/tight gas (+20%)	17.2802	17.2802	18.7272

[truncated: 9 more sheets: Supplementary Figure 6, Supplementary Figure 7, Supplementary Figure 8, Supplementary Figure 9, Supplementary Figure 10, Supplementary Figure 11, Supplementary Figure 12, Supplementary Figure 13, Supplementary Figure 14]
